# Supplementary material for: Electro-optical mechanically flexible coaxial microprobes for minimally invasive interfacing with intrinsic neural circuits
Source: Nat Commun. 2022 Jun 7;13:3286. doi: 10.1038/s41467-022-30275-x (PMC9174211; doi:10.1038/s41467-022-30275-x)
Supplement: Supplementary file 5 — Source Data [file 41467_2022_30275_MOESM5_ESM.zip]

Archive with 7 entries (5 files):
- Source Data/Figure 2/
- Source Data/Figure 2/190220_013_Ch1_Probe.TXT
- Source Data/Figure 2/190220_013_Ch2_DPSSLaser.TXT
- Source Data/Figure 4/
- Source Data/Figure 4/190220_047_Ch1_Probe.TXT
- Source Data/Figure 4/190220_047_Ch2_DPSSLaser.TXT
- Source Data/Source Data_Fig 1f, Fig 5.xlsx
