# Supplementary material for: Electro-optical mechanically flexible coaxial microprobes for minimally invasive interfacing with intrinsic neural circuits
Source: Nat Commun. 2022 Jun 7;13:3286. doi: 10.1038/s41467-022-30275-x (PMC9174211; doi:10.1038/s41467-022-30275-x)
Supplement: Supplementary file 5 — Source Data [file 41467_2022_30275_MOESM5_ESM.zip › Source Data/Figure 2/190220_013_Ch1_Probe.TXT]

0.000000	-0.0107421875
0.000050	-0.0146484375
0.000100	-0.019775390625
0.000150	-0.01318359375
0.000200	-0.007080078125
0.000250	-0.005615234375
0.000300	-0.00341796875
0.000350	-0.010498046875
0.000400	-0.01513671875
0.000450	-0.01416015625
0.000500	-0.00732421875
0.000550	-0.01708984375
0.000600	-0.017333984375
0.000650	-0.015869140625
0.000700	-0.0126953125
0.000750	-0.002685546875
0.000800	0.00634765625
0.000850	0.00927734375
0.000900	0.007568359375
0.000950	0.00146484375
0.001000	0.003173828125
0.001050	0.00390625
0.001100	-0.001220703125
0.001150	-0.006591796875
0.001200	-0.007080078125
0.001250	0.00048828125
0.001300	0.00048828125
0.001350	0.007568359375
0.001400	0.024658203125
0.001450	0.02490234375
0.001500	0.01220703125
0.001550	0.007568359375
0.001600	0.001708984375
0.001650	-0.001708984375
0.001700	-0.00244140625
0.001750	-0.000244140625
0.001800	-0.00244140625
0.001850	-0.005859375
0.001900	0.00146484375
0.001950	0.007568359375
0.002000	0.007080078125
0.002050	0.010986328125
0.002100	0.013916015625
0.002150	0.0107421875
0.002200	0.0107421875
0.002250	0.01220703125
0.002300	0.014404296875
0.002350	0.011962890625
0.002400	-0.000732421875
0.002450	-0.0048828125
0.002500	-0.004150390625
0.002550	0
0.002600	-0.00048828125
0.002650	-0.009521484375
0.002700	-0.018310546875
0.002750	-0.0185546875
0.002800	-0.0244140625
0.002850	-0.017822265625
0.002900	-0.013427734375
0.002950	-0.001708984375
0.003000	0.002197265625
0.003050	-0.005126953125
0.003100	-0.000732421875
0.003150	-0.006103515625
0.003200	-0.013427734375
0.003250	-0.01513671875
0.003300	-0.016845703125
0.003350	-0.0107421875
0.003400	0.005126953125
0.003450	0.009521484375
0.003500	0.002197265625
0.003550	-0.0029296875
0.003600	-0.001220703125
0.003650	0.001220703125
0.003700	0.00537109375
0.003750	0
0.003800	0.000732421875
0.003850	0.002197265625
0.003900	-0.003173828125
0.003950	-0.004150390625
0.004000	-0.005859375
0.004050	-0.003662109375
0.004100	-0.002685546875
0.004150	0.0048828125
0.004200	0.008056640625
0.004250	0.002685546875
0.004300	-0.014404296875
0.004350	-0.016357421875
0.004400	0.000732421875
0.004450	0.005126953125
0.004500	-0.001953125
0.004550	-0.0078125
0.004600	-0.007568359375
0.004650	0
0.004700	0.00146484375
0.004750	-0.001953125
0.004800	-0.0126953125
0.004850	-0.017822265625
0.004900	-0.005859375
0.004950	-0.00048828125
0.005000	-0.00537109375
0.005050	-0.0048828125
0.005100	-0.0009765625
0.005150	-0.012451171875
0.005200	-0.014404296875
0.005250	0.00048828125
0.005300	0.01025390625
0.005350	0.008544921875
0.005400	0.004638671875
0.005450	-0.01171875
0.005500	-0.0185546875
0.005550	-0.021240234375
0.005600	-0.01904296875
0.005650	-0.01318359375
0.005700	-0.013427734375
0.005750	0.0009765625
0.005800	0.010009765625
0.005850	0.012451171875
0.005900	0.011474609375
0.005950	0.01123046875
0.006000	0.01708984375
0.006050	0.0166015625
0.006100	0.00732421875
0.006150	0.009765625
0.006200	0.0009765625
0.006250	-0.001708984375
0.006300	0
0.006350	-0.00341796875
0.006400	-0.004150390625
0.006450	-0.0029296875
0.006500	-0.0009765625
0.006550	0.0078125
0.006600	0.01416015625
0.006650	0.01220703125
0.006700	0.0048828125
0.006750	-0.0048828125
0.006800	-0.00732421875
0.006850	-0.01611328125
0.006900	-0.012939453125
0.006950	-0.017578125
0.007000	-0.015380859375
0.007050	-0.014892578125
0.007100	-0.017333984375
0.007150	-0.01708984375
0.007200	-0.008056640625
0.007250	-0.008056640625
0.007300	-0.007080078125
0.007350	-0.006591796875
0.007400	-0.007080078125
0.007450	-0.008056640625
0.007500	-0.0068359375
0.007550	0
0.007600	0.020751953125
0.007650	0.023681640625
0.007700	0.013916015625
0.007750	0.00537109375
0.007800	-0.001708984375
0.007850	-0.001708984375
0.007900	0.009765625
0.007950	0.0146484375
0.008000	0.013427734375
0.008050	0.01025390625
0.008100	0.010009765625
0.008150	0.00341796875
0.008199	-0.001708984375
0.008249	-0.0068359375
0.008299	-0.01318359375
0.008349	-0.011474609375
0.008399	-0.007080078125
0.008449	-0.005126953125
0.008499	-0.002685546875
0.008549	-0.006591796875
0.008599	-0.007080078125
0.008649	0.001220703125
0.008699	-0.002685546875
0.008749	-0.012939453125
0.008799	-0.01708984375
0.008849	-0.009765625
0.008899	-0.01123046875
0.008949	-0.010986328125
0.008999	-0.003173828125
0.009049	0.002685546875
0.009099	0.0029296875
0.009149	-0.000244140625
0.009199	-0.0009765625
0.009249	-0.009765625
0.009299	-0.01220703125
0.009349	-0.01025390625
0.009399	-0.00341796875
0.009449	0.0029296875
0.009499	0.00341796875
0.009549	-0.002685546875
0.009599	-0.001708984375
0.009649	0.00732421875
0.009699	0.006103515625
0.009749	0.003662109375
0.009799	-0.00390625
0.009849	-0.0087890625
0.009899	0.00048828125
0.009949	-0.007080078125
0.009999	-0.009765625
0.010049	-0.010009765625
0.010099	-0.004638671875
0.010149	-0.005126953125
0.010199	-0.004638671875
0.010249	0.0009765625
0.010299	0.001220703125
0.010349	-0.00390625
0.010399	-0.005615234375
0.010449	-0.003173828125
0.010499	-0.00244140625
0.010549	-0.0087890625
0.010599	-0.006591796875
0.010649	0.000244140625
0.010699	0.001708984375
0.010749	-0.0009765625
0.010799	-0.013916015625
0.010849	-0.02490234375
0.010899	-0.022705078125
0.010949	-0.012939453125
0.010999	-0.01220703125
0.011049	-0.01123046875
0.011099	-0.00439453125
0.011149	-0.0078125
0.011199	-0.008544921875
0.011249	-0.007568359375
0.011299	0.00244140625
0.011349	0.016357421875
0.011399	0.020263671875
0.011449	0.01416015625
0.011499	0.005859375
0.011549	-0.001708984375
0.011599	-0.013916015625
0.011649	-0.01611328125
0.011699	-0.00439453125
0.011749	0.00390625
0.011799	0.009033203125
0.011849	0.009033203125
0.011899	0.00390625
0.011949	0.00048828125
0.011999	-0.00390625
0.012049	-0.001220703125
0.012099	0.004150390625
0.012149	0.0078125
0.012199	0.00830078125
0.012249	0.01171875
0.012299	0.005615234375
0.012349	0.00146484375
0.012399	-0.0048828125
0.012449	0.002197265625
0.012499	0.00048828125
0.012549	0.00341796875
0.012599	0.014892578125
0.012649	0.0166015625
0.012699	0.0087890625
0.012749	0.002197265625
0.012799	-0.01220703125
0.012849	-0.019287109375
0.012899	-0.021484375
0.012949	-0.021240234375
0.012999	-0.0126953125
0.013049	0.000732421875
0.013099	0.00634765625
0.013149	0.006103515625
0.013199	0.014404296875
0.013249	0.021728515625
0.013299	0.015625
0.013349	0.011474609375
0.013399	0.010498046875
0.013449	0.009521484375
0.013499	0.0126953125
0.013549	0.000732421875
0.013599	-0.0078125
0.013649	-0.001953125
0.013699	-0.00244140625
0.013749	0.004150390625
0.013799	0.01025390625
0.013849	0.00732421875
0.013899	-0.005126953125
0.013949	-0.013671875
0.013999	-0.0078125
0.014049	-0.000732421875
0.014099	0.001708984375
0.014149	-0.0087890625
0.014199	-0.0068359375
0.014249	-0.015380859375
0.014299	-0.013916015625
0.014349	-0.007568359375
0.014399	-0.01025390625
0.014449	-0.010986328125
0.014499	-0.01416015625
0.014549	-0.009765625
0.014599	-0.002685546875
0.014649	0.00048828125
0.014699	-0.00341796875
0.014749	-0.007080078125
0.014799	-0.013427734375
0.014849	-0.016357421875
0.014899	-0.0029296875
0.014949	0.01513671875
0.014999	0.0185546875
0.015049	0.00732421875
0.015099	0.000244140625
0.015149	0.00244140625
0.015199	0.00732421875
0.015249	0.007080078125
0.015299	0.00390625
0.015349	-0.000244140625
0.015399	0.000732421875
0.015449	0.008056640625
0.015499	0.012939453125
0.015549	0.014892578125
0.015599	0.00732421875
0.015649	-0.0009765625
0.015699	-0.00732421875
0.015749	-0.011962890625
0.015799	-0.010986328125
0.015849	-0.01123046875
0.015899	-0.005859375
0.015949	-0.006591796875
0.015999	-0.012451171875
0.016049	-0.0087890625
0.016099	-0.0048828125
0.016149	-0.005615234375
0.016199	-0.007080078125
0.016249	-0.00048828125
0.016299	0.002197265625
0.016349	-0.00341796875
0.016399	-0.012939453125
0.016449	-0.013671875
0.016499	-0.0146484375
0.016549	-0.010009765625
0.016599	-0.0009765625
0.016649	0.001708984375
0.016699	0.004150390625
0.016749	0.003173828125
0.016799	-0.001708984375
0.016849	-0.0068359375
0.016899	-0.013427734375
0.016949	-0.015625
0.016999	-0.01416015625
0.017049	-0.015625
0.017099	-0.0068359375
0.017149	-0.00048828125
0.017199	-0.001953125
0.017249	-0.00439453125
0.017299	-0.00537109375
0.017349	-0.013671875
0.017399	-0.0126953125
0.017449	-0.01416015625
0.017499	-0.007080078125
0.017549	-0.0009765625
0.017599	-0.000244140625
0.017649	-0.001220703125
0.017699	0.0087890625
0.017749	0.0185546875
0.017799	0.025634765625
0.017849	0.0263671875
0.017899	0.03466796875
0.017949	0.03125
0.017999	0.025146484375
0.018049	0.023681640625
0.018099	0.018798828125
0.018149	0.01171875
0.018199	-0.001953125
0.018249	-0.017333984375
0.018299	-0.016845703125
0.018349	-0.01416015625
0.018399	-0.0146484375
0.018449	-0.028076171875
0.018499	-0.032470703125
0.018549	-0.0263671875
0.018599	-0.019775390625
0.018649	-0.02392578125
0.018699	-0.03076171875
0.018749	-0.026123046875
0.018799	-0.014404296875
0.018849	-0.005126953125
0.018899	0.0078125
0.018949	0.00927734375
0.018999	0.018798828125
0.019049	0.031005859375
0.019099	0.028564453125
0.019149	0.028076171875
0.019199	0.033447265625
0.019249	0.0400390625
0.019299	0.024169921875
0.019349	0.013671875
0.019399	0
0.019449	-0.0048828125
0.019499	-0.0048828125
0.019549	-0.00537109375
0.019599	-0.00390625
0.019649	-0.004150390625
0.019699	-0.01318359375
0.019749	-0.0185546875
0.019799	-0.015625
0.019849	-0.0146484375
0.019899	-0.01318359375
0.019949	-0.01708984375
0.019999	-0.02392578125
0.020049	-0.021484375
0.020099	-0.0166015625
0.020149	-0.00341796875
0.020199	0.0078125
0.020249	0.017822265625
0.020299	0.021484375
0.020349	0.030517578125
0.020399	0.035400390625
0.020449	0.0361328125
0.020499	0.036376953125
0.020549	0.03369140625
0.020599	0.026123046875
0.020649	0.015625
0.020699	0.00390625
0.020749	-0.0048828125
0.020799	-0.01123046875
0.020849	-0.011962890625
0.020899	-0.012939453125
0.020949	-0.023193359375
0.020999	-0.033447265625
0.021049	-0.026611328125
0.021099	-0.01806640625
0.021149	-0.0205078125
0.021199	-0.033447265625
0.021249	-0.037353515625
0.021299	-0.018310546875
0.021349	-0.00830078125
0.021399	-0.0087890625
0.021449	-0.01416015625
0.021499	-0.016845703125
0.021549	-0.032470703125
0.021599	-0.040283203125
0.021649	-0.04345703125
0.021699	-0.041748046875
0.021749	-0.0322265625
0.021799	-0.0224609375
0.021849	-0.0185546875
0.021899	-0.010986328125
0.021949	-0.00537109375
0.021999	-0.00341796875
0.022049	-0.0029296875
0.022099	-0.0078125
0.022149	-0.009521484375
0.022199	-0.0107421875
0.022249	-0.00634765625
0.022299	-0.002197265625
0.022349	-0.010009765625
0.022399	-0.00732421875
0.022449	0.00634765625
0.022499	0.01806640625
0.022549	0.01904296875
0.022599	0.01220703125
0.022649	0.0078125
0.022699	0.007568359375
0.022749	0.00341796875
0.022799	0.00341796875
0.022849	0.009033203125
0.022899	0.022705078125
0.022949	0.031005859375
0.022999	0.029052734375
0.023049	0.0166015625
0.023099	0.01220703125
0.023149	0.010009765625
0.023199	0.009521484375
0.023249	0.00927734375
0.023299	0.016357421875
0.023349	0.02783203125
0.023399	0.033447265625
0.023449	0.026611328125
0.023499	0.0029296875
0.023549	-0.008544921875
0.023599	-0.012451171875
0.023649	-0.010986328125
0.023699	-0.016357421875
0.023749	-0.017578125
0.023799	-0.01953125
0.023849	-0.020263671875
0.023899	-0.02001953125
0.023949	-0.024658203125
0.023999	-0.021728515625
0.024049	-0.018310546875
0.024099	-0.018310546875
0.024149	-0.015380859375
0.024199	-0.008544921875
0.024249	-0.00439453125
0.024299	-0.0029296875
0.024349	0.001220703125
0.024399	0.002197265625
0.024449	0.00146484375
0.024499	-0.00048828125
0.024549	0.004638671875
0.024598	0.0029296875
0.024648	-0.0009765625
0.024698	-0.0009765625
0.024748	0.006103515625
0.024798	0.007080078125
0.024848	0
0.024898	-0.003662109375
0.024948	-0.005615234375
0.024998	-0.00634765625
0.025048	-0.00927734375
0.025098	-0.01171875
0.025148	0.001708984375
0.025198	0.01611328125
0.025248	0.01611328125
0.025298	0.009033203125
0.025348	0.009033203125
0.025398	0.0107421875
0.025448	0.01025390625
0.025498	0.003662109375
0.025548	0.009765625
0.025598	0.014404296875
0.025648	0.001708984375
0.025698	-0.00341796875
0.025748	0.006591796875
0.025798	0.017578125
0.025848	0.008056640625
0.025898	0.0068359375
0.025948	0.000732421875
0.025998	-0.001953125
0.026048	-0.002685546875
0.026098	-0.0048828125
0.026148	-0.00341796875
0.026198	-0.00732421875
0.026248	-0.006103515625
0.026298	-0.00341796875
0.026348	-0.0068359375
0.026398	-0.011474609375
0.026448	-0.01708984375
0.026498	-0.016357421875
0.026548	-0.010498046875
0.026598	-0.004150390625
0.026648	-0.0068359375
0.026698	-0.012939453125
0.026748	-0.017822265625
0.026798	-0.021240234375
0.026848	-0.0244140625
0.026898	-0.027099609375
0.026948	-0.024658203125
0.026998	-0.025390625
0.027048	-0.024658203125
0.027098	-0.026611328125
0.027148	-0.0234375
0.027198	-0.015380859375
0.027248	-0.008056640625
0.027298	-0.006591796875
0.027348	-0.0068359375
0.027398	-0.007080078125
0.027448	-0.01171875
0.027498	-0.01611328125
0.027548	-0.01220703125
0.027598	-0.005126953125
0.027648	0.01123046875
0.027698	0.01806640625
0.027748	0.012451171875
0.027798	0.011474609375
0.027848	0.00634765625
0.027898	-0.00732421875
0.027948	-0.00732421875
0.027998	0.003662109375
0.028048	0.010498046875
0.028098	0.010986328125
0.028148	0.00830078125
0.028198	0.0029296875
0.028248	0.000732421875
0.028298	0.00146484375
0.028348	0.020263671875
0.028398	0.02392578125
0.028448	0.017333984375
0.028498	0.000244140625
0.028548	-0.005615234375
0.028598	-0.0009765625
0.028648	0.009033203125
0.028698	0.017333984375
0.028748	0.030029296875
0.028798	0.033447265625
0.028848	0.036376953125
0.028898	0.033935546875
0.028948	0.03271484375
0.028998	0.03125
0.029048	0.020263671875
0.029098	0.0087890625
0.029148	0.0009765625
0.029198	-0.0087890625
0.029248	-0.006103515625
0.029298	0.01318359375
0.029348	0.01025390625
0.029398	-0.013427734375
0.029448	-0.013671875
0.029498	-0.0087890625
0.029548	-0.00244140625
0.029598	-0.000732421875
0.029648	-0.00732421875
0.029698	-0.012939453125
0.029748	-0.010986328125
0.029798	-0.0107421875
0.029848	-0.022705078125
0.029898	-0.02587890625
0.029948	-0.02978515625
0.029998	-0.0419921875
0.030048	-0.0341796875
0.030098	-0.015869140625
0.030148	0.000732421875
0.030198	-0.003662109375
0.030248	-0.01025390625
0.030298	-0.016357421875
0.030348	-0.018798828125
0.030398	-0.01513671875
0.030448	-0.00537109375
0.030498	-0.01025390625
0.030548	-0.015380859375
0.030598	-0.0224609375
0.030648	-0.019775390625
0.030698	0.001953125
0.030748	0.004150390625
0.030798	0.002685546875
0.030848	0.006103515625
0.030898	0.010498046875
0.030948	0.0146484375
0.030998	0.013671875
0.031048	0.010498046875
0.031098	0.005126953125
0.031148	-0.002197265625
0.031198	-0.019775390625
0.031248	-0.021240234375
0.031298	-0.018798828125
0.031348	-0.0205078125
0.031398	-0.019775390625
0.031448	-0.0126953125
0.031498	-0.01416015625
0.031548	-0.016845703125
0.031598	-0.016357421875
0.031648	-0.01220703125
0.031698	-0.01513671875
0.031748	-0.015869140625
0.031798	-0.0166015625
0.031848	-0.008056640625
0.031898	-0.0087890625
0.031948	-0.015380859375
0.031998	-0.019775390625
0.032048	-0.01806640625
0.032098	-0.013671875
0.032148	-0.01513671875
0.032198	-0.01318359375
0.032248	0.00244140625
0.032298	0.01904296875
0.032348	0.023193359375
0.032398	0.016845703125
0.032448	0.0068359375
0.032498	-0.00634765625
0.032548	-0.00830078125
0.032598	-0.00732421875
0.032648	-0.013427734375
0.032698	-0.015869140625
0.032748	-0.010986328125
0.032798	-0.00830078125
0.032848	-0.001708984375
0.032898	0.003662109375
0.032948	0.00634765625
0.032998	0.00146484375
0.033048	-0.003662109375
0.033098	0.005126953125
0.033148	0.0048828125
0.033198	0.003662109375
0.033248	0.007568359375
0.033298	0.00439453125
0.033348	0.005615234375
0.033398	0.002197265625
0.033448	-0.0068359375
0.033498	-0.008056640625
0.033548	-0.001708984375
0.033598	0.006591796875
0.033648	0.000732421875
0.033698	0.000244140625
0.033748	0.00390625
0.033798	0.00390625
0.033848	0.000244140625
0.033898	-0.009033203125
0.033948	-0.006103515625
0.033998	-0.00390625
0.034048	0
0.034098	0.00244140625
0.034148	0.00927734375
0.034198	0.01318359375
0.034248	0.00634765625
0.034298	0.009033203125
0.034348	0.011474609375
0.034398	0.0234375
0.034448	0.020751953125
0.034498	0.001220703125
0.034548	-0.005126953125
0.034598	0.0009765625
0.034648	0.00390625
0.034698	0.00341796875
0.034748	0.00830078125
0.034798	0.0048828125
0.034848	-0.008544921875
0.034898	-0.014404296875
0.034948	-0.01220703125
0.034998	-0.0048828125
0.035048	-0.0009765625
0.035098	0.0087890625
0.035148	0.0107421875
0.035198	0.008056640625
0.035248	0.006591796875
0.035298	0.0068359375
0.035348	0.004150390625
0.035398	-0.005859375
0.035448	-0.01513671875
0.035498	-0.010009765625
0.035548	0.001953125
0.035598	0.00927734375
0.035648	-0.00048828125
0.035698	-0.005126953125
0.035748	0.0009765625
0.035798	0.00244140625
0.035848	0.000244140625
0.035898	0.0029296875
0.035948	0.00390625
0.035998	0.003173828125
0.036048	0.001220703125
0.036098	0.011962890625
0.036148	0.0302734375
0.036198	0.043212890625
0.036248	0.046142578125
0.036298	0.0458984375
0.036348	0.035888671875
0.036398	0.016845703125
0.036448	0.003662109375
0.036498	0.002197265625
0.036548	-0.004638671875
0.036598	-0.010986328125
0.036648	-0.0087890625
0.036698	-0.013916015625
0.036748	-0.0185546875
0.036798	-0.023193359375
0.036848	-0.025390625
0.036898	-0.027099609375
0.036948	-0.02783203125
0.036998	-0.02734375
0.037048	-0.029541015625
0.037098	-0.027099609375
0.037148	-0.027587890625
0.037198	-0.024169921875
0.037248	-0.01953125
0.037298	-0.017822265625
0.037348	-0.006591796875
0.037398	-0.009765625
0.037448	-0.010009765625
0.037498	-0.001220703125
0.037548	-0.001708984375
0.037598	-0.00830078125
0.037648	-0.02001953125
0.037698	-0.018798828125
0.037748	-0.0068359375
0.037798	-0.00537109375
0.037848	-0.001220703125
0.037898	-0.00048828125
0.037948	0.0048828125
0.037998	0.008056640625
0.038048	0.001220703125
0.038098	-0.000732421875
0.038148	-0.01708984375
0.038198	-0.025146484375
0.038248	-0.02685546875
0.038298	-0.020751953125
0.038348	-0.02197265625
0.038398	-0.017333984375
0.038448	-0.00830078125
0.038498	-0.00634765625
0.038548	-0.001708984375
0.038598	0.01416015625
0.038648	0.031494140625
0.038698	0.039306640625
0.038748	0.043212890625
0.038798	0.04052734375
0.038848	0.038330078125
0.038898	0.0458984375
0.038948	0.046630859375
0.038998	0.041748046875
0.039048	0.030029296875
0.039098	0.029541015625
0.039148	0.0234375
0.039198	0.01220703125
0.039248	0.001708984375
0.039298	-0.00634765625
0.039348	-0.017822265625
0.039398	-0.030029296875
0.039448	-0.02587890625
0.039498	-0.02490234375
0.039548	-0.02783203125
0.039598	-0.02880859375
0.039648	-0.022705078125
0.039698	-0.0224609375
0.039748	-0.02734375
0.039798	-0.035400390625
0.039848	-0.03076171875
0.039898	-0.02392578125
0.039948	-0.017578125
0.039998	-0.0185546875
0.040048	-0.012939453125
0.040098	-0.000732421875
0.040148	0.001953125
0.040198	-0.0146484375
0.040248	-0.011474609375
0.040298	-0.002685546875
0.040348	0.00048828125
0.040398	-0.007568359375
0.040448	-0.01806640625
0.040498	-0.0224609375
0.040548	-0.0283203125
0.040598	-0.021240234375
0.040648	-0.0126953125
0.040698	-0.005859375
0.040748	0.001708984375
0.040798	-0.00048828125
0.040848	-0.00439453125
0.040898	-0.00244140625
0.040948	-0.001953125
0.040997	0.003173828125
0.041047	0.005859375
0.041097	0.009033203125
0.041147	0.014892578125
0.041197	0.01904296875
0.041247	0.013916015625
0.041297	0.014404296875
0.041347	0.015869140625
0.041397	0.01611328125
0.041447	0.008056640625
0.041497	0.007568359375
0.041547	0.0048828125
0.041597	0.0048828125
0.041647	0.0029296875
0.041697	-0.00244140625
0.041747	0.002685546875
0.041797	0.00341796875
0.041847	-0.009033203125
0.041897	-0.01611328125
0.041947	-0.008544921875
0.041997	0.000732421875
0.042047	0
0.042097	-0.00146484375
0.042147	-0.007080078125
0.042197	-0.01123046875
0.042247	-0.00732421875
0.042297	0.000244140625
0.042347	0.000244140625
0.042397	0.0048828125
0.042447	-0.002197265625
0.042497	0.001708984375
0.042547	-0.004638671875
0.042597	-0.008544921875
0.042647	-0.015625
0.042697	-0.01708984375
0.042747	-0.009033203125
0.042797	0.0029296875
0.042847	0.011474609375
0.042897	0.0244140625
0.042947	0.040283203125
0.042997	0.04248046875
0.043047	0.041748046875
0.043097	0.037841796875
0.043147	0.038330078125
0.043197	0.033203125
0.043247	0.02685546875
0.043297	0.0234375
0.043347	0.0234375
0.043397	0.018310546875
0.043447	0.013427734375
0.043497	0.0107421875
0.043547	0.01416015625
0.043597	0.02001953125
0.043647	0.022216796875
0.043697	0.01708984375
0.043747	0.017822265625
0.043797	0.0107421875
0.043847	0.0029296875
0.043897	0.0029296875
0.043947	-0.003173828125
0.043997	-0.005859375
0.044047	-0.013671875
0.044097	-0.013427734375
0.044147	-0.0126953125
0.044197	-0.014892578125
0.044247	-0.018798828125
0.044297	-0.017822265625
0.044347	-0.02294921875
0.044397	-0.028564453125
0.044447	-0.021240234375
0.044497	-0.020263671875
0.044547	-0.022216796875
0.044597	-0.017333984375
0.044647	-0.025146484375
0.044697	-0.033203125
0.044747	-0.038330078125
0.044797	-0.04736328125
0.044847	-0.0478515625
0.044897	-0.0478515625
0.044947	-0.0458984375
0.044997	-0.041748046875
0.045047	-0.03564453125
0.045097	-0.03857421875
0.045147	-0.038330078125
0.045197	-0.0390625
0.045247	-0.03564453125
0.045297	-0.028564453125
0.045347	-0.031005859375
0.045397	-0.034912109375
0.045447	-0.03369140625
0.045497	-0.0263671875
0.045547	-0.017578125
0.045597	-0.016845703125
0.045647	-0.01025390625
0.045697	-0.00390625
0.045747	0.000244140625
0.045797	0.000732421875
0.045847	-0.009033203125
0.045897	-0.009765625
0.045947	-0.001953125
0.045997	0.015380859375
0.046047	0.01904296875
0.046097	0.0048828125
0.046147	-0.006591796875
0.046197	-0.003173828125
0.046247	0.005859375
0.046297	0.00146484375
0.046347	0.000732421875
0.046397	0.0029296875
0.046447	0.01220703125
0.046497	0.0244140625
0.046547	0.02685546875
0.046597	0.01513671875
0.046647	0.015625
0.046697	0.010009765625
0.046747	0.001708984375
0.046797	0.011474609375
0.046847	0.020263671875
0.046897	0.017578125
0.046947	0.004638671875
0.046997	-0.002197265625
0.047047	-0.0009765625
0.047097	0.005615234375
0.047147	0.0078125
0.047197	0.005615234375
0.047247	0.002197265625
0.047297	0.005615234375
0.047347	0.005126953125
0.047397	0.0048828125
0.047447	0.013427734375
0.047497	0.020263671875
0.047547	0.02392578125
0.047597	0.0224609375
0.047647	0.021728515625
0.047697	0.023681640625
0.047747	0.031005859375
0.047797	0.0283203125
0.047847	0.02197265625
0.047897	0.0126953125
0.047947	0.004150390625
0.047997	0.00341796875
0.048047	-0.0009765625
0.048097	-0.0029296875
0.048147	-0.002197265625
0.048197	-0.006103515625
0.048247	-0.010986328125
0.048297	-0.02099609375
0.048347	-0.02294921875
0.048397	-0.023193359375
0.048447	-0.011962890625
0.048497	0.000244140625
0.048547	0.001708984375
0.048597	-0.00048828125
0.048647	-0.00244140625
0.048697	0.000244140625
0.048747	0.0009765625
0.048797	0.013916015625
0.048847	0.029541015625
0.048897	0.025146484375
0.048947	0.0166015625
0.048997	0.009765625
0.049047	0.00244140625
0.049097	-0.004150390625
0.049147	-0.00732421875
0.049197	-0.0078125
0.049247	-0.009033203125
0.049297	-0.014892578125
0.049347	-0.0146484375
0.049397	-0.01513671875
0.049447	-0.025634765625
0.049497	-0.028564453125
0.049547	-0.026123046875
0.049597	-0.017333984375
0.049647	-0.017333984375
0.049697	-0.0234375
0.049747	-0.026123046875
0.049797	-0.02001953125
0.049847	-0.013427734375
0.049897	-0.00830078125
0.049947	-0.00634765625
0.049997	-0.010986328125
0.050047	-0.013916015625
0.050097	-0.020263671875
0.050147	-0.025146484375
0.050197	-0.019775390625
0.050247	-0.013427734375
0.050297	-0.011474609375
0.050347	-0.012939453125
0.050397	-0.0087890625
0.050447	-0.00439453125
0.050497	0.009033203125
0.050547	0.01220703125
0.050597	0.00830078125
0.050647	0.011474609375
0.050697	0.008056640625
0.050747	0.0126953125
0.050797	0.016357421875
0.050847	0.019287109375
0.050897	0.019287109375
0.050947	0.01171875
0.050997	0
0.051047	-0.00439453125
0.051097	0
0.051147	0.0068359375
0.051197	0.00634765625
0.051247	0.00048828125
0.051297	-0.0029296875
0.051347	-0.008544921875
0.051397	-0.01220703125
0.051447	-0.014404296875
0.051497	-0.008056640625
0.051547	-0.009765625
0.051597	-0.0068359375
0.051647	-0.001220703125
0.051697	0.00390625
0.051747	-0.003173828125
0.051797	-0.00390625
0.051847	-0.006591796875
0.051897	-0.003662109375
0.051947	-0.01025390625
0.051997	-0.016357421875
0.052047	-0.018798828125
0.052097	-0.021728515625
0.052147	-0.020751953125
0.052197	-0.010498046875
0.052247	-0.004150390625
0.052297	0.0009765625
0.052347	0.00146484375
0.052397	-0.00048828125
0.052447	0.00341796875
0.052497	0.008056640625
0.052547	0.00390625
0.052597	0.0029296875
0.052647	0.011962890625
0.052697	0.02783203125
0.052747	0.033935546875
0.052797	0.034423828125
0.052847	0.03857421875
0.052897	0.03564453125
0.052947	0.032470703125
0.052997	0.028564453125
0.053047	0.032958984375
0.053097	0.0341796875
0.053147	0.026611328125
0.053197	0.020751953125
0.053247	0.018310546875
0.053297	0.01513671875
0.053347	0.000244140625
0.053397	-0.0146484375
0.053447	-0.01416015625
0.053497	-0.013671875
0.053547	-0.009521484375
0.053597	-0.013671875
0.053647	-0.02880859375
0.053697	-0.0263671875
0.053747	-0.029296875
0.053797	-0.037841796875
0.053847	-0.03759765625
0.053897	-0.029296875
0.053947	-0.019775390625
0.053997	-0.021240234375
0.054047	-0.016845703125
0.054097	-0.009033203125
0.054147	-0.010498046875
0.054197	-0.01416015625
0.054247	-0.017822265625
0.054297	-0.0244140625
0.054347	-0.01806640625
0.054397	-0.0078125
0.054447	-0.001953125
0.054497	-0.009521484375
0.054547	-0.00732421875
0.054597	-0.010498046875
0.054647	-0.009521484375
0.054697	-0.004638671875
0.054747	-0.009033203125
0.054797	-0.01171875
0.054847	-0.005126953125
0.054897	-0.0029296875
0.054947	0.001220703125
0.054997	-0.004638671875
0.055047	-0.01025390625
0.055097	-0.01318359375
0.055147	-0.0146484375
0.055197	-0.01318359375
0.055247	-0.01171875
0.055297	-0.01123046875
0.055347	-0.00732421875
0.055397	0.003173828125
0.055447	0.001220703125
0.055497	-0.009521484375
0.055547	-0.01416015625
0.055597	-0.015625
0.055647	-0.009033203125
0.055697	-0.008544921875
0.055747	-0.003173828125
0.055797	-0.004150390625
0.055847	-0.007080078125
0.055897	-0.012939453125
0.055947	-0.00927734375
0.055997	-0.007080078125
0.056047	0.001953125
0.056097	0.009521484375
0.056147	0.0146484375
0.056197	0.0078125
0.056247	0.00341796875
0.056297	0.00390625
0.056347	0
0.056397	-0.001953125
0.056447	-0.01171875
0.056497	-0.007080078125
0.056547	0.0068359375
0.056597	0.01123046875
0.056647	0.010986328125
0.056697	0.013427734375
0.056747	0.02587890625
0.056797	0.02587890625
0.056847	0.0078125
0.056897	0.005126953125
0.056947	0.006103515625
0.056997	0.011962890625
0.057047	0.00830078125
0.057097	0.010009765625
0.057147	0.006591796875
0.057197	-0.0068359375
0.057247	-0.013427734375
0.057297	-0.020263671875
0.057346	-0.011962890625
0.057396	-0.006103515625
0.057446	-0.013427734375
0.057496	-0.01611328125
0.057546	-0.015869140625
0.057596	-0.016845703125
0.057646	-0.016845703125
0.057696	-0.010009765625
0.057746	0.0009765625
0.057796	0.002685546875
0.057846	0.007568359375
0.057896	0.014892578125
0.057946	0.01123046875
0.057996	0.004638671875
0.058046	0.0048828125
0.058096	0.009033203125
0.058146	0.009033203125
0.058196	0.005126953125
0.058246	-0.001220703125
0.058296	-0.010498046875
0.058346	-0.01025390625
0.058396	-0.0029296875
0.058446	-0.00244140625
0.058496	-0.003662109375
0.058546	0.0009765625
0.058596	0.001220703125
0.058646	-0.002685546875
0.058696	-0.008056640625
0.058746	-0.0146484375
0.058796	-0.00732421875
0.058846	-0.00439453125
0.058896	0.000732421875
0.058946	-0.002197265625
0.058996	-0.0087890625
0.059046	-0.001708984375
0.059096	0.000732421875
0.059146	-0.001708984375
0.059196	-0.003662109375
0.059246	0.00146484375
0.059296	0.00634765625
0.059346	0.000244140625
0.059396	0.006591796875
0.059446	0.00830078125
0.059496	0.00634765625
0.059546	0.002685546875
0.059596	-0.002197265625
0.059646	-0.002685546875
0.059696	0
0.059746	-0.006591796875
0.059796	-0.013671875
0.059846	-0.008056640625
0.059896	-0.010498046875
0.059946	-0.015625
0.059996	-0.01611328125
0.060046	-0.008544921875
0.060096	-0.00146484375
0.060146	0.001708984375
0.060196	-0.005615234375
0.060246	-0.00927734375
0.060296	-0.01220703125
0.060346	-0.01025390625
0.060396	0.0029296875
0.060446	0.0078125
0.060496	-0.002685546875
0.060546	-0.0107421875
0.060596	-0.0087890625
0.060646	-0.00439453125
0.060696	-0.00732421875
0.060746	-0.00244140625
0.060796	0.0078125
0.060846	0.0224609375
0.060896	0.02587890625
0.060946	0.01904296875
0.060996	0.008056640625
0.061046	0.00732421875
0.061096	0.008056640625
0.061146	0.01123046875
0.061196	0.001708984375
0.061246	-0.001220703125
0.061296	-0.0029296875
0.061346	-0.004150390625
0.061396	-0.00146484375
0.061446	0.002197265625
0.061496	-0.00390625
0.061546	-0.00537109375
0.061596	0.00341796875
0.061646	0.007080078125
0.061696	0.002685546875
0.061746	-0.002685546875
0.061796	-0.007080078125
0.061846	-0.011962890625
0.061896	-0.01171875
0.061946	-0.012939453125
0.061996	-0.01806640625
0.062046	-0.014892578125
0.062096	-0.011474609375
0.062146	-0.014892578125
0.062196	-0.01220703125
0.062246	-0.0048828125
0.062296	-0.000244140625
0.062346	0.00634765625
0.062396	0.0029296875
0.062446	0.01025390625
0.062496	0.013427734375
0.062546	0.0068359375
0.062596	0.006591796875
0.062646	0.011474609375
0.062696	0.01416015625
0.062746	0.005615234375
0.062796	-0.01123046875
0.062846	-0.017822265625
0.062896	-0.023193359375
0.062946	-0.0234375
0.062996	-0.017822265625
0.063046	0.001708984375
0.063096	0.01611328125
0.063146	0.0166015625
0.063196	0.00927734375
0.063246	0.00390625
0.063296	0.00048828125
0.063346	0.00146484375
0.063396	0.0029296875
0.063446	0.012939453125
0.063496	0.02294921875
0.063546	0.01611328125
0.063596	0.009765625
0.063646	0.002685546875
0.063696	-0.00634765625
0.063746	-0.008056640625
0.063796	0.004150390625
0.063846	0.010498046875
0.063896	0.02001953125
0.063946	0.020263671875
0.063996	0.013427734375
0.064046	0.005615234375
0.064096	0.012451171875
0.064146	0.02734375
0.064196	0.0302734375
0.064246	0.0302734375
0.064296	0.0283203125
0.064346	0.018798828125
0.064396	-0.00244140625
0.064446	-0.013671875
0.064496	-0.014404296875
0.064546	-0.01953125
0.064596	-0.01708984375
0.064646	-0.022216796875
0.064696	-0.021728515625
0.064746	-0.026611328125
0.064796	-0.0234375
0.064846	-0.02294921875
0.064896	-0.021240234375
0.064946	-0.019775390625
0.064996	-0.02978515625
0.065046	-0.039794921875
0.065096	-0.047119140625
0.065146	-0.03662109375
0.065196	-0.01416015625
0.065246	-0.011474609375
0.065296	-0.003662109375
0.065346	-0.011474609375
0.065396	-0.016845703125
0.065446	-0.014892578125
0.065496	-0.012939453125
0.065546	-0.00439453125
0.065596	-0.00048828125
0.065646	0.00390625
0.065696	0.010498046875
0.065746	0.015380859375
0.065796	0.021240234375
0.065846	0.01806640625
0.065896	0.01416015625
0.065946	0.008056640625
0.065996	-0.00048828125
0.066046	-0.013427734375
0.066096	-0.0126953125
0.066146	-0.01318359375
0.066196	-0.005126953125
0.066246	-0.0087890625
0.066296	-0.02001953125
0.066346	-0.024658203125
0.066396	-0.023193359375
0.066446	-0.01904296875
0.066496	-0.017578125
0.066546	-0.0146484375
0.066596	-0.001953125
0.066646	0.011474609375
0.066696	0.0068359375
0.066746	0.00390625
0.066796	0.00439453125
0.066846	0.0107421875
0.066896	0.00634765625
0.066946	-0.00146484375
0.066996	-0.003662109375
0.067046	0.00830078125
0.067096	0.015869140625
0.067146	0.012939453125
0.067196	0.001953125
0.067246	-0.00146484375
0.067296	-0.003662109375
0.067346	-0.00341796875
0.067396	-0.007080078125
0.067446	-0.01025390625
0.067496	-0.013671875
0.067546	-0.015380859375
0.067596	-0.023681640625
0.067646	-0.01513671875
0.067696	-0.001220703125
0.067746	0.001220703125
0.067796	-0.00439453125
0.067846	-0.00146484375
0.067896	0.005859375
0.067946	0.010498046875
0.067996	0.0048828125
0.068046	0.00537109375
0.068096	0.014404296875
0.068146	0.017822265625
0.068196	0.01318359375
0.068246	0.0078125
0.068296	-0.007080078125
0.068346	-0.002197265625
0.068396	0.00732421875
0.068446	0.00732421875
0.068496	0.008056640625
0.068546	-0.001220703125
0.068596	-0.0078125
0.068646	-0.014892578125
0.068696	-0.026611328125
0.068746	-0.026123046875
0.068796	-0.02490234375
0.068846	-0.02099609375
0.068896	-0.0078125
0.068946	0.00048828125
0.068996	0.00341796875
0.069046	0.004638671875
0.069096	-0.001953125
0.069146	-0.005859375
0.069196	-0.008056640625
0.069246	-0.010009765625
0.069296	-0.009521484375
0.069346	-0.001220703125
0.069396	-0.0009765625
0.069446	-0.00927734375
0.069496	-0.02099609375
0.069546	-0.018798828125
0.069596	-0.009033203125
0.069646	-0.001220703125
0.069696	-0.004150390625
0.069746	-0.0107421875
0.069796	-0.013427734375
0.069846	-0.012939453125
0.069896	-0.011474609375
0.069946	-0.016357421875
0.069996	-0.02001953125
0.070046	-0.023193359375
0.070096	-0.018798828125
0.070146	-0.006103515625
0.070196	-0.002197265625
0.070246	0.000732421875
0.070296	-0.001708984375
0.070346	0.0009765625
0.070396	0.010009765625
0.070446	0.0078125
0.070496	0.00927734375
0.070546	0.015869140625
0.070596	0.02001953125
0.070646	0.013916015625
0.070696	0.0146484375
0.070746	0.00927734375
0.070796	0.0078125
0.070846	0.006591796875
0.070896	0.01611328125
0.070946	0.010986328125
0.070996	0.00341796875
0.071046	0.0029296875
0.071096	0.00634765625
0.071146	0.001708984375
0.071196	0.00146484375
0.071246	0.00927734375
0.071296	0.011474609375
0.071346	0.009765625
0.071396	0.014404296875
0.071446	0.00634765625
0.071496	-0.00048828125
0.071546	0.0029296875
0.071596	0.01220703125
0.071646	0.010986328125
0.071696	0.001708984375
0.071746	0.00732421875
0.071796	0.02734375
0.071846	0.03564453125
0.071896	0.029296875
0.071946	0.017333984375
0.071996	0.023193359375
0.072046	0.0263671875
0.072096	0.0234375
0.072146	0.01904296875
0.072196	0.00830078125
0.072246	-0.006103515625
0.072296	-0.001708984375
0.072346	-0.005126953125
0.072396	-0.015380859375
0.072446	-0.01025390625
0.072496	-0.001220703125
0.072546	0.0029296875
0.072596	-0.001953125
0.072646	-0.0126953125
0.072696	-0.015625
0.072746	-0.01220703125
0.072796	-0.015869140625
0.072846	-0.02001953125
0.072896	-0.02197265625
0.072946	-0.018798828125
0.072996	-0.015625
0.073046	-0.01318359375
0.073096	-0.0146484375
0.073146	-0.01904296875
0.073196	-0.023193359375
0.073246	-0.028076171875
0.073296	-0.033935546875
0.073346	-0.031494140625
0.073396	-0.031494140625
0.073446	-0.023681640625
0.073496	-0.022705078125
0.073546	-0.02099609375
0.073596	-0.02490234375
0.073646	-0.023681640625
0.073696	-0.01318359375
0.073745	-0.013916015625
0.073795	-0.024658203125
0.073845	-0.032958984375
0.073895	-0.035400390625
0.073945	-0.029052734375
0.073995	-0.02734375
0.074045	-0.027099609375
0.074095	-0.021728515625
0.074145	-0.011474609375
0.074195	-0.00390625
0.074245	0.004638671875
0.074295	0.00537109375
0.074345	0.0068359375
0.074395	0.01904296875
0.074445	0.02587890625
0.074495	0.016357421875
0.074545	0.012451171875
0.074595	0.013427734375
0.074645	0.010986328125
0.074695	0.010498046875
0.074745	0.0126953125
0.074795	0.01904296875
0.074845	0.01513671875
0.074895	0.010986328125
0.074945	0.009033203125
0.074995	0.005126953125
0.075045	-0.000244140625
0.075095	-0.00048828125
0.075145	-0.002685546875
0.075195	0.00244140625
0.075245	0.001953125
0.075295	-0.002685546875
0.075345	0.003173828125
0.075395	0.01123046875
0.075445	0.017578125
0.075495	0.006591796875
0.075545	0.001953125
0.075595	0.01171875
0.075645	0.00634765625
0.075695	0.000244140625
0.075745	-0.003173828125
0.075795	-0.002685546875
0.075845	-0.01220703125
0.075895	-0.01513671875
0.075945	-0.013671875
0.075995	-0.005126953125
0.076045	0
0.076095	0.0029296875
0.076145	0.001220703125
0.076195	0
0.076245	0
0.076295	0.004150390625
0.076345	-0.000244140625
0.076395	-0.002197265625
0.076445	-0.00390625
0.076495	-0.003662109375
0.076545	-0.003662109375
0.076595	-0.004638671875
0.076645	-0.005126953125
0.076695	-0.008544921875
0.076745	-0.014404296875
0.076795	-0.01708984375
0.076845	-0.017822265625
0.076895	-0.01513671875
0.076945	-0.013916015625
0.076995	-0.009521484375
0.077045	-0.0068359375
0.077095	0.0048828125
0.077145	0.001953125
0.077195	-0.002197265625
0.077245	-0.007568359375
0.077295	-0.0087890625
0.077345	-0.010986328125
0.077395	-0.024169921875
0.077445	-0.0205078125
0.077495	-0.0087890625
0.077545	-0.00048828125
0.077595	0.00732421875
0.077645	0.01611328125
0.077695	0.02685546875
0.077745	0.025634765625
0.077795	0.0166015625
0.077845	0.00048828125
0.077895	-0.01611328125
0.077945	-0.009521484375
0.077995	-0.003662109375
0.078045	0.0048828125
0.078095	0.005615234375
0.078145	-0.00634765625
0.078195	-0.0068359375
0.078245	0.0068359375
0.078295	0.01025390625
0.078345	0.011962890625
0.078395	0.01025390625
0.078445	0.008056640625
0.078495	0.00830078125
0.078545	-0.004638671875
0.078595	-0.01220703125
0.078645	-0.009033203125
0.078695	-0.01123046875
0.078745	-0.004150390625
0.078795	-0.001220703125
0.078845	0.002685546875
0.078895	-0.004150390625
0.078945	-0.009033203125
0.078995	-0.01318359375
0.079045	-0.005126953125
0.079095	0.007080078125
0.079145	0.009033203125
0.079195	-0.001708984375
0.079245	-0.010498046875
0.079295	-0.00244140625
0.079345	0.01123046875
0.079395	0.0087890625
0.079445	-0.00390625
0.079495	-0.00341796875
0.079545	-0.002685546875
0.079595	-0.0087890625
0.079645	-0.01904296875
0.079695	-0.0126953125
0.079745	0.005126953125
0.079795	0.021484375
0.079845	0.01318359375
0.079895	-0.00390625
0.079945	-0.01611328125
0.079995	-0.029296875
0.080045	-0.0185546875
0.080095	-0.003173828125
0.080145	0.007568359375
0.080195	0.004150390625
0.080245	-0.006103515625
0.080295	-0.013916015625
0.080345	-0.005615234375
0.080395	0.01025390625
0.080445	0.020263671875
0.080495	0.021484375
0.080545	0.005859375
0.080595	-0.003662109375
0.080645	-0.006591796875
0.080695	-0.00830078125
0.080745	-0.004150390625
0.080795	-0.0078125
0.080845	-0.014892578125
0.080895	-0.017822265625
0.080945	-0.011474609375
0.080995	-0.008056640625
0.081045	-0.00830078125
0.081095	-0.0107421875
0.081145	-0.00927734375
0.081195	-0.004150390625
0.081245	-0.002685546875
0.081295	0
0.081345	-0.007568359375
0.081395	-0.013916015625
0.081445	-0.01171875
0.081495	-0.009521484375
0.081545	-0.013671875
0.081595	-0.0126953125
0.081645	-0.007080078125
0.081695	-0.0146484375
0.081745	-0.026123046875
0.081795	-0.025146484375
0.081845	-0.0078125
0.081895	-0.00390625
0.081945	-0.00048828125
0.081995	-0.000244140625
0.082045	-0.0029296875
0.082095	-0.00634765625
0.082145	-0.00048828125
0.082195	0.01220703125
0.082245	0.011962890625
0.082295	0.00927734375
0.082345	0.00927734375
0.082395	0.001220703125
0.082445	-0.00390625
0.082495	-0.00341796875
0.082545	0.00390625
0.082595	0.011474609375
0.082645	0.012451171875
0.082695	0.016845703125
0.082745	0.025634765625
0.082795	0.0234375
0.082845	0.01171875
0.082895	0
0.082945	-0.0048828125
0.082995	-0.01025390625
0.083045	-0.012939453125
0.083095	-0.01611328125
0.083145	-0.021728515625
0.083195	-0.020263671875
0.083245	-0.0166015625
0.083295	-0.017578125
0.083345	-0.0029296875
0.083395	0.004150390625
0.083445	-0.00146484375
0.083495	-0.010009765625
0.083545	-0.0068359375
0.083595	-0.009521484375
0.083645	-0.007080078125
0.083695	-0.009033203125
0.083745	-0.00830078125
0.083795	-0.011474609375
0.083845	-0.015625
0.083895	-0.016845703125
0.083945	-0.0205078125
0.083995	-0.020751953125
0.084045	-0.012939453125
0.084095	-0.00927734375
0.084145	-0.01708984375
0.084195	-0.018310546875
0.084245	-0.018798828125
0.084295	-0.00830078125
0.084345	0.00341796875
0.084395	0.002685546875
0.084445	-0.00439453125
0.084495	-0.008056640625
0.084545	-0.005126953125
0.084595	0.003662109375
0.084645	0.01123046875
0.084695	0.000244140625
0.084745	-0.0107421875
0.084795	0.00048828125
0.084845	0.01953125
0.084895	0.0224609375
0.084945	0.01416015625
0.084995	0.008056640625
0.085045	0.00244140625
0.085095	0.00830078125
0.085145	0.012939453125
0.085195	0.00732421875
0.085245	0.011962890625
0.085295	0.010986328125
0.085345	0.0068359375
0.085395	0.002197265625
0.085445	0.003173828125
0.085495	0.0078125
0.085545	0.00390625
0.085595	0.00244140625
0.085645	0.01318359375
0.085695	0.024658203125
0.085745	0.02392578125
0.085795	0.00830078125
0.085845	-0.004150390625
0.085895	-0.0048828125
0.085945	0.00048828125
0.085995	-0.0048828125
0.086045	-0.008544921875
0.086095	-0.00244140625
0.086145	-0.0029296875
0.086195	-0.004638671875
0.086245	-0.006591796875
0.086295	-0.00048828125
0.086345	0.0029296875
0.086395	0.01025390625
0.086445	0.011474609375
0.086495	0.006591796875
0.086545	-0.0048828125
0.086595	-0.002685546875
0.086645	-0.002685546875
0.086695	-0.004638671875
0.086745	-0.007568359375
0.086795	-0.00927734375
0.086845	-0.0087890625
0.086895	-0.008544921875
0.086945	-0.0107421875
0.086995	-0.0166015625
0.087045	-0.0166015625
0.087095	-0.012451171875
0.087145	-0.0068359375
0.087195	-0.00390625
0.087245	-0.001953125
0.087295	0.000732421875
0.087345	-0.007080078125
0.087395	-0.01025390625
0.087445	-0.003173828125
0.087495	0.00537109375
0.087545	0.005615234375
0.087595	0.00244140625
0.087645	-0.010009765625
0.087695	-0.011962890625
0.087745	-0.00830078125
0.087795	0.00048828125
0.087845	0.001708984375
0.087895	-0.007080078125
0.087945	-0.007080078125
0.087995	-0.0029296875
0.088045	0.000732421875
0.088095	-0.007568359375
0.088145	-0.011962890625
0.088195	-0.00439453125
0.088245	0.0009765625
0.088295	0.0068359375
0.088345	0.007568359375
0.088395	0.008056640625
0.088445	0.0068359375
0.088495	0.011474609375
0.088545	0.00390625
0.088595	0.006591796875
0.088645	0.006103515625
0.088695	0.007080078125
0.088745	0.010986328125
0.088795	-0.004150390625
0.088845	-0.00830078125
0.088895	-0.000244140625
0.088945	0.005859375
0.088995	0.005126953125
0.089045	0.00634765625
0.089095	0.004638671875
0.089145	0.00439453125
0.089195	0.004638671875
0.089245	0.0126953125
0.089295	0.01123046875
0.089345	-0.00244140625
0.089395	-0.00830078125
0.089445	-0.017333984375
0.089495	-0.017578125
0.089545	-0.01806640625
0.089595	-0.016845703125
0.089645	-0.013916015625
0.089695	-0.00146484375
0.089745	0.007080078125
0.089795	0.00927734375
0.089845	0.011474609375
0.089895	0.01025390625
0.089945	0.010009765625
0.089995	0.01318359375
0.090045	0.01123046875
0.090095	0.002685546875
0.090144	0.00146484375
0.090194	-0.011962890625
0.090244	-0.024169921875
0.090294	-0.01806640625
0.090344	-0.00048828125
0.090394	0.001708984375
0.090444	-0.013427734375
0.090494	-0.0234375
0.090544	-0.030517578125
0.090594	-0.0205078125
0.090644	-0.013916015625
0.090694	-0.00390625
0.090744	-0.006591796875
0.090794	-0.017333984375
0.090844	-0.01171875
0.090894	-0.004638671875
0.090944	-0.010009765625
0.090994	-0.020263671875
0.091044	-0.025390625
0.091094	-0.025390625
0.091144	-0.022705078125
0.091194	-0.016845703125
0.091244	-0.01318359375
0.091294	-0.006103515625
0.091344	0.002685546875
0.091394	0.010009765625
0.091444	0.005859375
0.091494	0.0048828125
0.091544	0.006103515625
0.091594	0.00732421875
0.091644	0.006591796875
0.091694	0.001708984375
0.091744	-0.003662109375
0.091794	-0.00341796875
0.091844	0.0029296875
0.091894	0.0078125
0.091944	0.005126953125
0.091994	0.00537109375
0.092044	0
0.092094	-0.0048828125
0.092144	-0.009765625
0.092194	-0.008544921875
0.092244	-0.0029296875
0.092294	0.00341796875
0.092344	0.001220703125
0.092394	0.0009765625
0.092444	0.009765625
0.092494	0.0224609375
0.092544	0.0205078125
0.092594	0.01513671875
0.092644	-0.001708984375
0.092694	-0.014404296875
0.092744	-0.01708984375
0.092794	-0.010009765625
0.092844	-0.004150390625
0.092894	-0.00048828125
0.092944	0.00390625
0.092994	0.009521484375
0.093044	-0.000732421875
0.093094	-0.013916015625
0.093144	-0.006103515625
0.093194	0.0048828125
0.093244	0.008056640625
0.093294	0.005126953125
0.093344	0.005126953125
0.093394	-0.001220703125
0.093444	-0.0029296875
0.093494	0.003662109375
0.093544	0.011962890625
0.093594	0.0126953125
0.093644	0.001953125
0.093694	-0.008056640625
0.093744	-0.00341796875
0.093794	0.003173828125
0.093844	0.004638671875
0.093894	0.0068359375
0.093944	0.004638671875
0.093994	-0.005859375
0.094044	0.0009765625
0.094094	-0.002197265625
0.094144	-0.00732421875
0.094194	-0.009765625
0.094244	-0.011962890625
0.094294	-0.0078125
0.094344	-0.00390625
0.094394	-0.00537109375
0.094444	-0.000244140625
0.094494	0.00244140625
0.094544	0.003662109375
0.094594	0.00390625
0.094644	0.004638671875
0.094694	0.00732421875
0.094744	0.010498046875
0.094794	0.0078125
0.094844	0.002197265625
0.094894	-0.000244140625
0.094944	0.004638671875
0.094994	-0.003173828125
0.095044	-0.004150390625
0.095094	-0.007080078125
0.095144	-0.00537109375
0.095194	-0.002685546875
0.095244	-0.000244140625
0.095294	-0.005126953125
0.095344	-0.012939453125
0.095394	-0.016357421875
0.095444	-0.021484375
0.095494	-0.010498046875
0.095544	-0.001708984375
0.095594	0.001220703125
0.095644	-0.0087890625
0.095694	-0.016845703125
0.095744	-0.018310546875
0.095794	-0.0205078125
0.095844	-0.023681640625
0.095894	-0.02197265625
0.095944	-0.00927734375
0.095994	0.004150390625
0.096044	0.0048828125
0.096094	-0.001220703125
0.096144	-0.007080078125
0.096194	-0.00830078125
0.096244	-0.016845703125
0.096294	-0.01025390625
0.096344	0.001220703125
0.096394	0.008544921875
0.096444	0.00927734375
0.096494	0.00439453125
0.096544	-0.007080078125
0.096594	-0.006591796875
0.096644	0.0029296875
0.096694	0.001953125
0.096744	0.00390625
0.096794	0.008544921875
0.096844	0.013916015625
0.096894	0.008544921875
0.096944	0
0.096994	-0.005615234375
0.097044	-0.01123046875
0.097094	-0.005615234375
0.097144	0.00634765625
0.097194	0.010009765625
0.097244	0.00244140625
0.097294	0.00048828125
0.097344	-0.008056640625
0.097394	-0.006591796875
0.097444	-0.008544921875
0.097494	-0.00634765625
0.097544	-0.001953125
0.097594	0
0.097644	0.0078125
0.097694	0.0107421875
0.097744	0.010986328125
0.097794	0.0234375
0.097844	0.03271484375
0.097894	0.03955078125
0.097944	0.05126953125
0.097994	0.05126953125
0.098044	0.0361328125
0.098094	0.021240234375
0.098144	0.00390625
0.098194	-0.003173828125
0.098244	-0.008056640625
0.098294	-0.018798828125
0.098344	-0.023681640625
0.098394	-0.022705078125
0.098444	-0.025390625
0.098494	-0.024658203125
0.098544	-0.017333984375
0.098594	-0.021240234375
0.098644	-0.017822265625
0.098694	-0.021484375
0.098744	-0.0107421875
0.098794	0.00634765625
0.098844	0.029296875
0.098894	0.036865234375
0.098944	0.026611328125
0.098994	0.01513671875
0.099044	0.016845703125
0.099094	0.00927734375
0.099144	-0.00048828125
0.099194	-0.00537109375
0.099244	-0.004638671875
0.099294	0
0.099344	-0.011962890625
0.099394	-0.0205078125
0.099444	-0.0205078125
0.099494	-0.022705078125
0.099544	-0.024658203125
0.099594	-0.031005859375
0.099644	-0.03173828125
0.099694	-0.03369140625
0.099744	-0.031494140625
0.099794	-0.033447265625
0.099844	-0.031982421875
0.099894	-0.0224609375
0.099944	-0.023193359375
[truncated: 998,000+ more rows]
