# Supplementary material for: Electro-optical mechanically flexible coaxial microprobes for minimally invasive interfacing with intrinsic neural circuits
Source: Nat Commun. 2022 Jun 7;13:3286. doi: 10.1038/s41467-022-30275-x (PMC9174211; doi:10.1038/s41467-022-30275-x)
Supplement: Supplementary file 5 — Source Data [file 41467_2022_30275_MOESM5_ESM.zip › Source Data/Figure 2/190220_013_Ch2_DPSSLaser.TXT]

0.000000	-4.08203125
0.000492	-4.08203125
0.000983	-4.08203125
0.001475	-4.08203125
0.001966	-4.0869140625
0.002458	-4.08203125
0.002949	-4.08203125
0.003441	-4.08203125
0.003932	-4.08203125
0.004424	-4.08203125
0.004915	-4.08203125
0.005407	-4.08203125
0.005898	-4.0869140625
0.006390	-4.0869140625
0.006881	-4.08203125
0.007373	-4.08203125
0.007864	-4.08203125
0.008356	-4.08203125
0.008847	-4.08203125
0.009339	-4.08203125
0.009830	-4.08203125
0.010322	-4.08203125
0.010813	-4.08203125
0.011305	-4.08203125
0.011796	-4.08203125
0.012288	-4.08203125
0.012780	-4.08203125
0.013271	-4.08203125
0.013763	-4.08203125
0.014254	-4.08203125
0.014746	-4.08203125
0.015237	-4.08203125
0.015729	-4.08203125
0.016220	-4.08203125
0.016712	-4.08203125
0.017203	-4.08203125
0.017695	-4.08203125
0.018186	-4.0869140625
0.018678	-4.08203125
0.019169	-4.08203125
0.019661	-4.08203125
0.020152	-4.08203125
0.020644	-4.08203125
0.021135	-4.08203125
0.021627	-4.08203125
0.022118	-4.08203125
0.022610	-4.0869140625
0.023101	-4.08203125
0.023593	-4.08203125
0.024084	-4.08203125
0.024576	-4.08203125
0.025068	-4.08203125
0.025559	-4.08203125
0.026051	-4.08203125
0.026542	-4.08203125
0.027034	-4.08203125
0.027525	-4.08203125
0.028017	-4.0869140625
0.028508	-4.08203125
0.029000	-4.0869140625
0.029491	-4.08203125
0.029983	-4.08203125
0.030474	-4.08203125
0.030966	-4.08203125
0.031457	-4.08203125
0.031949	-4.08203125
0.032440	-4.0869140625
0.032932	-4.08203125
0.033423	-4.08203125
0.033915	-4.0869140625
0.034406	-4.0869140625
0.034898	-4.08203125
0.035389	-4.08203125
0.035881	-4.08203125
0.036372	-4.08203125
0.036864	-4.0869140625
0.037356	-4.08203125
0.037847	-4.0869140625
0.038339	-4.0869140625
0.038830	-4.08203125
0.039322	-4.08203125
0.039813	-4.08203125
0.040305	-4.08203125
0.040796	-4.08203125
0.041288	-4.08203125
0.041779	-4.08203125
0.042271	-4.08203125
0.042762	-4.08203125
0.043254	-4.08203125
0.043745	-4.08203125
0.044237	-4.08203125
0.044728	-4.08203125
0.045220	-4.08203125
0.045711	-4.08203125
0.046203	-4.08203125
0.046694	-4.08203125
0.047186	-4.0869140625
0.047677	-4.08203125
0.048169	-4.08203125
0.048660	-4.08203125
0.049152	-4.0869140625
0.049644	-4.08203125
0.050135	-4.08203125
0.050627	-4.08203125
0.051118	-4.0869140625
0.051610	-4.08203125
0.052101	-4.08203125
0.052593	-4.08203125
0.053084	-4.08203125
0.053576	-4.08203125
0.054067	-4.08203125
0.054559	-4.08203125
0.055050	-4.0869140625
0.055542	-4.08203125
0.056033	-4.08203125
0.056525	-4.08203125
0.057016	-4.08203125
0.057508	-4.08203125
0.057999	-4.08203125
0.058491	-4.08203125
0.058982	-4.08203125
0.059474	-4.08203125
0.059965	-4.08203125
0.060457	-4.08203125
0.060948	-4.08203125
0.061440	-4.08203125
0.061932	-4.08203125
0.062423	-4.08203125
0.062915	-4.08203125
0.063406	-4.08203125
0.063898	-4.08203125
0.064389	-4.08203125
0.064881	-4.08203125
0.065372	-4.08203125
0.065864	-4.08203125
0.066355	-4.08203125
0.066847	-4.08203125
0.067338	-4.08203125
0.067830	-4.08203125
0.068321	-4.08203125
0.068813	-4.08203125
0.069304	-4.0869140625
0.069796	-4.08203125
0.070287	-4.0869140625
0.070779	-4.0869140625
0.071270	-4.08203125
0.071762	-4.0869140625
0.072253	-4.0869140625
0.072745	-4.0869140625
0.073236	-4.08203125
0.073728	-4.0869140625
0.074220	-4.08203125
0.074711	-4.08203125
0.075203	-4.08203125
0.075694	-4.08203125
0.076186	-4.08203125
0.076677	-4.08203125
0.077169	-4.0869140625
0.077660	-4.0869140625
0.078152	-4.0869140625
0.078643	-4.08203125
0.079135	-4.08203125
0.079626	-4.0869140625
0.080118	-4.08203125
0.080609	-4.08203125
0.081101	-4.08203125
0.081592	-4.08203125
0.082084	-4.0869140625
0.082575	-4.08203125
0.083067	-4.08203125
0.083558	-4.08203125
0.084050	-4.08203125
0.084541	-4.08203125
0.085033	-4.08203125
0.085524	-4.08203125
0.086016	-4.08203125
0.086508	-4.08203125
0.086999	-4.08203125
0.087491	-4.08203125
0.087982	-4.08203125
0.088474	-4.0869140625
0.088965	-4.0869140625
0.089457	-4.0869140625
0.089948	-4.08203125
0.090440	-4.08203125
0.090931	-4.08203125
0.091423	-4.08203125
0.091914	-4.08203125
0.092406	-4.08203125
0.092897	-4.08203125
0.093389	-4.08203125
0.093880	-4.08203125
0.094372	-4.08203125
0.094863	-4.08203125
0.095355	-4.08203125
0.095846	-4.0869140625
0.096338	-4.08203125
0.096829	-4.08203125
0.097321	-4.08203125
0.097812	-4.08203125
0.098304	-4.0869140625
0.098796	-4.08203125
0.099287	-4.08203125
0.099779	-4.08203125
0.100270	-4.08203125
0.100762	-4.08203125
0.101253	-4.08203125
0.101745	-4.08203125
0.102236	-4.08203125
0.102728	-4.08203125
0.103219	-4.08203125
0.103711	-4.08203125
0.104202	-4.08203125
0.104694	-4.08203125
0.105185	-4.08203125
0.105677	-4.0869140625
0.106168	-4.08203125
0.106660	-4.08203125
0.107151	-4.0869140625
0.107643	-4.08203125
0.108134	-4.08203125
0.108626	-4.08203125
0.109117	-4.08203125
0.109609	-4.08203125
0.110100	-4.08203125
0.110592	-4.08203125
0.111084	-4.08203125
0.111575	-4.08203125
0.112067	-4.08203125
0.112558	-4.08203125
0.113050	-4.08203125
0.113541	-4.08203125
0.114033	-4.08203125
0.114524	-4.08203125
0.115016	-4.08203125
0.115507	-4.08203125
0.115999	-4.08203125
0.116490	-4.08203125
0.116982	-4.08203125
0.117473	-4.08203125
0.117965	-4.0869140625
0.118456	-4.0869140625
0.118948	-4.08203125
0.119439	-4.08203125
0.119931	-4.08203125
0.120422	-4.08203125
0.120914	-4.08203125
0.121405	-4.08203125
0.121897	-4.08203125
0.122388	-4.08203125
0.122880	-4.08203125
0.123372	-4.08203125
0.123863	-4.08203125
0.124355	-4.08203125
0.124846	-4.08203125
0.125338	-4.08203125
0.125829	-4.08203125
0.126321	-4.0869140625
0.126812	-4.08203125
0.127304	-4.08203125
0.127795	-4.0869140625
0.128287	-4.08203125
0.128778	-4.08203125
0.129270	-4.08203125
0.129761	-4.08203125
0.130253	-4.08203125
0.130744	-4.08203125
0.131236	-4.08203125
0.131727	-4.08203125
0.132219	-4.08203125
0.132710	-4.08203125
0.133202	-4.08203125
0.133693	-4.08203125
0.134185	-4.08203125
0.134676	-4.08203125
0.135168	-4.08203125
0.135660	-4.08203125
0.136151	-4.08203125
0.136643	-4.0869140625
0.137134	-4.08203125
0.137626	-4.08203125
0.138117	-4.0869140625
0.138609	-4.08203125
0.139100	-4.08203125
0.139592	-4.08203125
0.140083	-4.08203125
0.140575	-4.08203125
0.141066	-4.08203125
0.141558	-4.08203125
0.142049	-4.08203125
0.142541	-4.0869140625
0.143032	-4.08203125
0.143524	-4.08203125
0.144015	-4.08203125
0.144507	-4.08203125
0.144998	-4.08203125
0.145490	-4.08203125
0.145981	-4.08203125
0.146473	-4.08203125
0.146964	-4.0869140625
0.147456	-4.08203125
0.147948	-4.08203125
0.148439	-4.08203125
0.148931	-4.08203125
0.149422	-4.08203125
0.149914	-4.0869140625
0.150405	-4.08203125
0.150897	-4.08203125
0.151388	-4.08203125
0.151880	-4.08203125
0.152371	-4.08203125
0.152863	-4.08203125
0.153354	-4.08203125
0.153846	-4.08203125
0.154337	-4.08203125
0.154829	-4.0869140625
0.155320	-4.08203125
0.155812	-4.08203125
0.156303	-4.08203125
0.156795	-4.08203125
0.157286	-4.08203125
0.157778	-4.08203125
0.158269	-4.08203125
0.158761	-4.08203125
0.159252	-4.08203125
0.159744	-4.08203125
0.160236	-4.08203125
0.160727	-4.08203125
0.161219	-4.08203125
0.161710	-4.08203125
0.162202	-4.08203125
0.162693	-4.0869140625
0.163185	-4.08203125
0.163676	-4.08203125
0.164168	-4.08203125
0.164659	-4.08203125
0.165151	-4.08203125
0.165642	-4.08203125
0.166134	-4.08203125
0.166625	-4.08203125
0.167117	-4.08203125
0.167608	-4.08203125
0.168100	-4.08203125
0.168591	-4.08203125
0.169083	-4.0869140625
0.169574	-4.08203125
0.170066	-4.08203125
0.170557	-4.08203125
0.171049	-4.0869140625
0.171540	-4.08203125
0.172032	-4.08203125
0.172524	-4.08203125
0.173015	-4.0869140625
0.173507	-4.08203125
0.173998	-4.08203125
0.174490	-4.08203125
0.174981	-4.08203125
0.175473	-4.08203125
0.175964	-4.08203125
0.176456	-4.08203125
0.176947	-4.08203125
0.177439	-4.08203125
0.177930	-4.08203125
0.178422	-4.08203125
0.178913	-4.0869140625
0.179405	-4.08203125
0.179896	-4.08203125
0.180388	-4.08203125
0.180879	-4.08203125
0.181371	-4.08203125
0.181862	-4.08203125
0.182354	-4.08203125
0.182845	-4.08203125
0.183337	-4.08203125
0.183828	-4.08203125
0.184320	-4.08203125
0.184812	-4.08203125
0.185303	-4.0869140625
0.185795	-4.0869140625
0.186286	-4.08203125
0.186778	-4.08203125
0.187269	-4.08203125
0.187761	-4.0869140625
0.188252	-4.08203125
0.188744	-4.08203125
0.189235	-4.0869140625
0.189727	-4.0869140625
0.190218	-4.08203125
0.190710	-4.08203125
0.191201	-4.08203125
0.191693	-4.08203125
0.192184	-4.08203125
0.192676	-4.08203125
0.193167	-4.0869140625
0.193659	-4.08203125
0.194150	-4.08203125
0.194642	-4.08203125
0.195133	-4.08203125
0.195625	-4.0869140625
0.196116	-4.08203125
0.196608	-4.08203125
0.197100	-4.08203125
0.197591	-4.08203125
0.198083	-4.08203125
0.198574	-4.08203125
0.199066	-4.08203125
0.199557	-4.08203125
0.200049	-4.08203125
0.200540	-4.08203125
0.201032	-4.08203125
0.201523	-4.0869140625
0.202015	-4.0869140625
0.202506	-4.0869140625
0.202998	-4.08203125
0.203489	-4.08203125
0.203981	-4.08203125
0.204472	-4.08203125
0.204964	-4.08203125
0.205455	-4.0869140625
0.205947	-4.08203125
0.206438	-4.08203125
0.206930	-4.08203125
0.207421	-4.08203125
0.207913	-4.08203125
0.208404	-4.08203125
0.208896	-4.08203125
0.209388	-4.08203125
0.209879	-4.08203125
0.210371	-4.08203125
0.210862	-4.08203125
0.211354	-4.08203125
0.211845	-4.08203125
0.212337	-4.08203125
0.212828	-4.08203125
0.213320	-4.08203125
0.213811	-4.08203125
0.214303	-4.08203125
0.214794	-4.08203125
0.215286	-4.08203125
0.215777	-4.0869140625
0.216269	-4.08203125
0.216760	-4.0869140625
0.217252	-4.08203125
0.217743	-4.08203125
0.218235	-4.08203125
0.218726	-4.08203125
0.219218	-4.08203125
0.219709	-4.08203125
0.220201	-4.08203125
0.220692	-4.08203125
0.221184	-4.08203125
0.221676	-4.0869140625
0.222167	-4.08203125
0.222659	-4.08203125
0.223150	-4.08203125
0.223642	-4.0869140625
0.224133	-4.08203125
0.224625	-4.08203125
0.225116	-4.08203125
0.225608	-4.08203125
0.226099	-4.08203125
0.226591	-4.08203125
0.227082	-4.08203125
0.227574	-4.08203125
0.228065	-4.08203125
0.228557	-4.08203125
0.229048	-4.08203125
0.229540	-4.08203125
0.230031	-4.08203125
0.230523	-4.08203125
0.231014	-4.08203125
0.231506	-4.08203125
0.231997	-4.08203125
0.232489	-4.08203125
0.232980	-4.08203125
0.233472	-4.08203125
0.233964	-4.08203125
0.234455	-4.08203125
0.234947	-4.08203125
0.235438	-4.08203125
0.235930	-4.08203125
0.236421	-4.08203125
0.236913	-4.08203125
0.237404	-4.08203125
0.237896	-4.08203125
0.238387	-4.0869140625
0.238879	-4.08203125
0.239370	-4.0869140625
0.239862	-4.08203125
0.240353	-4.08203125
0.240845	-4.08203125
0.241336	-4.0869140625
0.241828	-4.08203125
0.242319	-4.08203125
0.242811	-4.08203125
0.243302	-4.08203125
0.243794	-4.08203125
0.244285	-4.08203125
0.244777	-4.08203125
0.245268	-4.08203125
0.245760	-4.08203125
0.246252	-4.08203125
0.246743	-4.08203125
0.247235	-4.08203125
0.247726	-4.08203125
0.248218	-4.08203125
0.248709	-4.08203125
0.249201	-4.08203125
0.249692	-4.08203125
0.250184	-4.08203125
0.250675	-4.0869140625
0.251167	-4.0869140625
0.251658	-4.08203125
0.252150	-4.08203125
0.252641	-4.08203125
0.253133	-4.08203125
0.253624	-4.08203125
0.254116	-4.08203125
0.254607	-4.08203125
0.255099	-4.08203125
0.255590	-4.08203125
0.256082	-4.08203125
0.256573	-4.0869140625
0.257065	-4.08203125
0.257556	-4.0869140625
0.258048	-4.08203125
0.258540	-4.08203125
0.259031	-4.08203125
0.259523	-4.08203125
0.260014	-4.0869140625
0.260506	-4.08203125
0.260997	-4.08203125
0.261489	-4.08203125
0.261980	-4.08203125
0.262472	-4.08203125
0.262963	-4.0771484375
0.263455	-4.08203125
0.263946	-4.08203125
0.264438	-4.08203125
0.264929	-4.08203125
0.265421	-4.08203125
0.265912	-4.08203125
0.266404	-4.08203125
0.266895	-4.08203125
0.267387	-4.08203125
0.267878	-4.08203125
0.268370	-4.08203125
0.268861	-4.0869140625
0.269353	-4.08203125
0.269844	-4.08203125
0.270336	-4.0869140625
0.270828	-4.08203125
0.271319	-4.08203125
0.271811	-4.08203125
0.272302	-4.08203125
0.272794	-4.0869140625
0.273285	-4.08203125
0.273777	-4.08203125
0.274268	-4.0869140625
0.274760	-4.08203125
0.275251	-4.08203125
0.275743	-4.08203125
0.276234	-4.08203125
0.276726	-4.08203125
0.277217	-4.08203125
0.277709	-4.08203125
0.278200	-4.08203125
0.278692	-4.0869140625
0.279183	-4.08203125
0.279675	-4.08203125
0.280166	-4.08203125
0.280658	-4.0869140625
0.281149	-4.08203125
0.281641	-4.08203125
0.282132	-4.08203125
0.282624	-4.08203125
0.283116	-4.08203125
0.283607	-4.08203125
0.284099	-4.08203125
0.284590	-4.08203125
0.285082	-4.08203125
0.285573	-4.08203125
0.286065	-4.08203125
0.286556	-4.08203125
0.287048	-4.08203125
0.287539	-4.08203125
0.288031	-4.08203125
0.288522	-4.0869140625
0.289014	-4.0869140625
0.289505	-4.0869140625
0.289997	-4.08203125
0.290488	-4.08203125
0.290980	-4.08203125
0.291471	-4.08203125
0.291963	-4.08203125
0.292454	-4.0869140625
0.292946	-4.08203125
0.293437	-4.0869140625
0.293929	-4.0771484375
0.294420	-4.08203125
0.294912	-4.08203125
0.295404	-4.0869140625
0.295895	-4.08203125
0.296387	-4.08203125
0.296878	-4.08203125
0.297370	-4.08203125
0.297861	-4.08203125
0.298353	-4.08203125
0.298844	-4.08203125
0.299336	-4.08203125
0.299827	-4.08203125
0.300319	-4.08203125
0.300810	-4.08203125
0.301302	-4.08203125
0.301793	-4.08203125
0.302285	-4.08203125
0.302776	-4.08203125
0.303268	-4.08203125
0.303759	-4.08203125
0.304251	-4.08203125
0.304742	-4.0869140625
0.305234	-4.08203125
0.305725	-4.0869140625
0.306217	-4.08203125
0.306708	-4.0869140625
0.307200	-4.08203125
0.307692	-4.08203125
0.308183	-4.08203125
0.308675	-4.08203125
0.309166	-4.0869140625
0.309658	-4.08203125
0.310149	-4.08203125
0.310641	-4.08203125
0.311132	-4.08203125
0.311624	-4.0869140625
0.312115	-4.08203125
0.312607	-4.08203125
0.313098	-4.08203125
0.313590	-4.08203125
0.314081	-4.08203125
0.314573	-4.08203125
0.315064	-4.08203125
0.315556	-4.0869140625
0.316047	-4.0869140625
0.316539	-4.08203125
0.317030	-4.08203125
0.317522	-4.08203125
0.318013	-4.08203125
0.318505	-4.0869140625
0.318996	-4.0869140625
0.319488	-4.08203125
0.319980	-4.08203125
0.320471	-4.08203125
0.320963	-4.08203125
0.321454	-4.08203125
0.321946	-4.08203125
0.322437	-4.08203125
0.322929	-4.08203125
0.323420	-4.08203125
0.323912	-4.08203125
0.324403	-4.08203125
0.324895	-4.08203125
0.325386	-4.08203125
0.325878	-4.08203125
0.326369	-4.08203125
0.326861	-4.08203125
0.327352	-4.08203125
0.327844	-4.08203125
0.328335	-4.08203125
0.328827	-4.08203125
0.329318	-4.08203125
0.329810	-4.08203125
0.330301	-4.08203125
0.330793	-4.08203125
0.331284	-4.08203125
0.331776	-4.08203125
0.332268	-4.08203125
0.332759	-4.08203125
0.333251	-4.08203125
0.333742	-4.08203125
0.334234	-4.08203125
0.334725	-4.08203125
0.335217	-4.08203125
0.335708	-4.08203125
0.336200	-4.08203125
0.336691	-4.08203125
0.337183	-4.08203125
0.337674	-4.08203125
0.338166	-4.08203125
0.338657	-4.08203125
0.339149	-4.0869140625
0.339640	-4.08203125
0.340132	-4.0869140625
0.340623	-4.08203125
0.341115	-4.08203125
0.341606	-4.08203125
0.342098	-4.08203125
0.342589	-4.08203125
0.343081	-4.08203125
0.343572	-4.08203125
0.344064	-4.08203125
0.344556	-4.08203125
0.345047	-4.08203125
0.345539	-4.08203125
0.346030	-4.08203125
0.346522	-4.08203125
0.347013	-4.08203125
0.347505	-4.08203125
0.347996	-4.08203125
0.348488	-4.0869140625
0.348979	-4.08203125
0.349471	-4.08203125
0.349962	-4.0869140625
0.350454	-4.08203125
0.350945	-4.08203125
0.351437	-4.08203125
0.351928	-4.08203125
0.352420	-4.0869140625
0.352911	-4.08203125
0.353403	-4.08203125
0.353894	-4.08203125
0.354386	-4.08203125
0.354877	-4.08203125
0.355369	-4.0869140625
0.355860	-4.0869140625
0.356352	-4.0869140625
0.356844	-4.08203125
0.357335	-4.08203125
0.357827	-4.0869140625
0.358318	-4.08203125
0.358810	-4.08203125
0.359301	-4.08203125
0.359793	-4.08203125
0.360284	-4.08203125
0.360776	-4.08203125
0.361267	-4.08203125
0.361759	-4.08203125
0.362250	-4.08203125
0.362742	-4.08203125
0.363233	-4.08203125
0.363725	-4.08203125
0.364216	-4.08203125
0.364708	-4.08203125
0.365199	-4.08203125
0.365691	-4.08203125
0.366182	-4.08203125
0.366674	-4.08203125
0.367165	-4.08203125
0.367657	-4.08203125
0.368148	-4.08203125
0.368640	-4.08203125
0.369132	-4.08203125
0.369623	-4.08203125
0.370115	-4.08203125
0.370606	-4.0869140625
0.371098	-4.08203125
0.371589	-4.08203125
0.372081	-4.08203125
0.372572	-4.08203125
0.373064	-4.08203125
0.373555	-4.08203125
0.374047	-4.08203125
0.374538	-4.08203125
0.375030	-4.08203125
0.375521	-4.08203125
0.376013	-4.08203125
0.376504	-4.08203125
0.376996	-4.08203125
0.377487	-4.0869140625
0.377979	-4.08203125
0.378470	-4.08203125
0.378962	-4.08203125
0.379453	-4.08203125
0.379945	-4.08203125
0.380436	-4.08203125
0.380928	-4.08203125
0.381420	-4.08203125
0.381911	-4.08203125
0.382403	-4.08203125
0.382894	-4.08203125
0.383386	-4.08203125
0.383877	-4.08203125
0.384369	-4.08203125
0.384860	-4.08203125
0.385352	-4.08203125
0.385843	-4.08203125
0.386335	-4.08203125
0.386826	-4.08203125
0.387318	-4.08203125
0.387809	-4.08203125
0.388301	-4.08203125
0.388792	-4.08203125
0.389284	-4.08203125
0.389775	-4.08203125
0.390267	-4.08203125
0.390758	-4.0869140625
0.391250	-4.08203125
0.391741	-4.08203125
0.392233	-4.08203125
0.392724	-4.0869140625
0.393216	-4.08203125
0.393708	-4.08203125
0.394199	-4.0869140625
0.394691	-4.0869140625
0.395182	-4.08203125
0.395674	-4.08203125
0.396165	-4.08203125
0.396657	-4.08203125
0.397148	-4.08203125
0.397640	-4.08203125
0.398131	-4.08203125
0.398623	-4.08203125
0.399114	-4.08203125
0.399606	-4.08203125
0.400097	-4.08203125
0.400589	-4.08203125
0.401080	-4.08203125
0.401572	-4.08203125
0.402063	-4.08203125
0.402555	-4.08203125
0.403046	-4.08203125
0.403538	-4.08203125
0.404029	-4.08203125
0.404521	-4.08203125
0.405012	-4.0869140625
0.405504	-4.0869140625
0.405996	-4.08203125
0.406487	-4.08203125
0.406979	-4.08203125
0.407470	-4.08203125
0.407962	-4.08203125
0.408453	-4.08203125
0.408945	-4.0869140625
0.409436	-4.08203125
0.409928	-4.08203125
0.410419	-4.08203125
0.410911	-4.08203125
0.411402	-4.08203125
0.411894	-4.08203125
0.412385	-4.08203125
0.412877	-4.08203125
0.413368	-4.08203125
0.413860	-4.08203125
0.414351	-4.08203125
0.414843	-4.08203125
0.415334	-4.08203125
0.415826	-4.08203125
0.416317	-4.08203125
0.416809	-4.08203125
0.417300	-4.08203125
0.417792	-4.08203125
0.418284	-4.08203125
0.418775	-4.08203125
0.419267	-4.08203125
0.419758	-4.08203125
0.420250	-4.08203125
0.420741	-4.08203125
0.421233	-4.0869140625
0.421724	-4.0869140625
0.422216	-4.08203125
0.422707	-4.08203125
0.423199	-4.0869140625
0.423690	-4.0869140625
0.424182	-4.08203125
0.424673	-4.08203125
0.425165	-4.08203125
0.425656	-4.08203125
0.426148	-4.08203125
0.426639	-4.08203125
0.427131	-4.0869140625
0.427622	-4.08203125
0.428114	-4.08203125
0.428605	-4.08203125
0.429097	-4.08203125
0.429588	-4.08203125
0.430080	-4.08203125
0.430572	-4.08203125
0.431063	-4.08203125
0.431555	-4.08203125
0.432046	-4.08203125
0.432538	-4.08203125
0.433029	-4.0869140625
0.433521	-4.08203125
0.434012	-4.08203125
0.434504	-4.08203125
0.434995	-4.08203125
0.435487	-4.08203125
0.435978	-4.08203125
0.436470	-4.08203125
0.436961	-4.0869140625
0.437453	-4.08203125
0.437944	-4.08203125
0.438436	-4.08203125
0.438927	-4.08203125
0.439419	-4.0869140625
0.439910	-4.0869140625
0.440402	-4.0869140625
0.440893	-4.08203125
0.441385	-4.08203125
0.441876	-4.08203125
0.442368	-4.08203125
0.442860	-4.08203125
0.443351	-4.08203125
0.443843	-4.08203125
0.444334	-4.08203125
0.444826	-4.08203125
0.445317	-4.0869140625
0.445809	-4.08203125
0.446300	-4.08203125
0.446792	-4.08203125
0.447283	-4.08203125
0.447775	-4.08203125
0.448266	-4.08203125
0.448758	-4.08203125
0.449249	-4.08203125
0.449741	-4.08203125
0.450232	-4.08203125
0.450724	-4.08203125
0.451215	-4.08203125
0.451707	-4.08203125
0.452198	-4.08203125
0.452690	-4.08203125
0.453181	-4.08203125
0.453673	-4.08203125
0.454164	-4.08203125
0.454656	-4.08203125
0.455148	-4.0869140625
0.455639	-4.08203125
0.456131	-4.0869140625
0.456622	-4.08203125
0.457114	-4.08203125
0.457605	-4.08203125
0.458097	-4.08203125
0.458588	-4.08203125
0.459080	-4.08203125
0.459571	-4.08203125
0.460063	-4.08203125
0.460554	-4.08203125
0.461046	-4.08203125
0.461537	-4.08203125
0.462029	-4.08203125
0.462520	-4.08203125
0.463012	-4.08203125
0.463503	-4.08203125
0.463995	-4.08203125
0.464486	-4.08203125
0.464978	-4.08203125
0.465469	-4.08203125
0.465961	-4.08203125
0.466452	-4.08203125
0.466944	-4.08203125
0.467436	-4.08203125
0.467927	-4.08203125
0.468419	-4.08203125
0.468910	-4.08203125
0.469402	-4.08203125
0.469893	-4.0869140625
0.470385	-4.08203125
0.470876	-4.08203125
0.471368	-4.08203125
0.471859	-4.0869140625
0.472351	-4.08203125
0.472842	-4.08203125
0.473334	-4.08203125
0.473825	-4.08203125
0.474317	-4.0869140625
0.474808	-4.08203125
0.475300	-4.08203125
0.475791	-4.08203125
0.476283	-4.08203125
0.476774	-4.08203125
0.477266	-4.08203125
0.477757	-4.08203125
0.478249	-4.0869140625
0.478740	-4.08203125
0.479232	-4.08203125
0.479724	-4.08203125
0.480215	-4.0869140625
0.480707	-4.08203125
0.481198	-4.08203125
0.481690	-4.08203125
0.482181	-4.08203125
0.482673	-4.08203125
0.483164	-4.0869140625
0.483656	-4.08203125
0.484147	-4.08203125
0.484639	-4.08203125
0.485130	-4.0869140625
0.485622	-4.08203125
0.486113	-4.0869140625
0.486605	-4.08203125
0.487096	-4.08203125
0.487588	-4.08203125
0.488079	-4.08203125
0.488571	-4.0869140625
0.489062	-4.08203125
0.489554	-4.08203125
0.490045	-4.08203125
0.490537	-4.08203125
0.491028	-4.08203125
0.491520	-4.0869140625
0.492012	-4.08203125
0.492503	-4.08203125
0.492995	-4.08203125
0.493486	-4.0869140625
0.493978	-4.08203125
0.494469	-4.08203125
0.494961	-4.08203125
0.495452	-4.08203125
0.495944	-4.0869140625
0.496435	-4.08203125
0.496927	-4.08203125
0.497418	-4.08203125
0.497910	-4.08203125
0.498401	-4.08203125
0.498893	-4.08203125
0.499384	-4.08203125
0.499876	-4.08203125
0.500367	-4.08203125
0.500859	-4.08203125
0.501350	-4.08203125
0.501842	-4.08203125
0.502333	-4.0869140625
0.502825	-4.08203125
0.503316	-4.08203125
0.503808	-4.08203125
0.504300	-4.08203125
0.504791	-4.08203125
0.505283	-4.08203125
0.505774	-4.0869140625
0.506266	-4.08203125
0.506757	-4.08203125
0.507249	-4.08203125
0.507740	-4.0869140625
0.508232	-4.0869140625
0.508723	-4.08203125
0.509215	-4.08203125
0.509706	-4.08203125
0.510198	-4.08203125
0.510689	-4.08203125
0.511181	-4.08203125
0.511672	-4.08203125
0.512164	-4.0869140625
0.512655	-4.08203125
0.513147	-4.08203125
0.513638	-4.08203125
0.514130	-4.08203125
0.514621	-4.08203125
0.515113	-4.08203125
0.515604	-4.08203125
0.516096	-4.08203125
0.516588	-4.08203125
0.517079	-4.08203125
0.517571	-4.08203125
0.518062	-4.08203125
0.518554	-4.08203125
0.519045	-4.08203125
0.519537	-4.08203125
0.520028	-4.0869140625
0.520520	-4.08203125
0.521011	-4.08203125
0.521503	-4.08203125
0.521994	-4.08203125
0.522486	-4.08203125
0.522977	-4.08203125
0.523469	-4.08203125
0.523960	-4.08203125
0.524452	-4.0869140625
0.524943	-4.08203125
0.525435	-4.08203125
0.525926	-4.08203125
0.526418	-4.0869140625
0.526909	-4.08203125
0.527401	-4.08203125
0.527892	-4.08203125
0.528384	-4.0869140625
0.528876	-4.08203125
0.529367	-4.08203125
0.529859	-4.08203125
0.530350	-4.0869140625
0.530842	-4.08203125
0.531333	-4.08203125
0.531825	-4.08203125
0.532316	-4.08203125
0.532808	-4.08203125
0.533299	-4.08203125
0.533791	-4.08203125
0.534282	-4.08203125
0.534774	-4.08203125
0.535265	-4.08203125
0.535757	-4.08203125
0.536248	-4.08203125
0.536740	-4.08203125
0.537231	-4.0869140625
0.537723	-4.08203125
0.538214	-4.08203125
0.538706	-4.08203125
0.539197	-4.08203125
0.539689	-4.0869140625
0.540180	-4.08203125
0.540672	-4.08203125
0.541164	-4.08203125
0.541655	-4.08203125
0.542147	-4.08203125
0.542638	-4.08203125
0.543130	-4.08203125
0.543621	-4.08203125
0.544113	-4.08203125
0.544604	-4.08203125
0.545096	-4.0869140625
0.545587	-4.08203125
0.546079	-4.08203125
0.546570	-4.08203125
0.547062	-4.08203125
0.547553	-4.08203125
0.548045	-4.08203125
0.548536	-4.08203125
0.549028	-4.08203125
0.549519	-4.08203125
0.550011	-4.08203125
0.550502	-4.08203125
0.550994	-4.08203125
0.551485	-4.0869140625
0.551977	-4.08203125
0.552468	-4.08203125
0.552960	-4.08203125
0.553452	-4.08203125
0.553943	-4.08203125
0.554435	-4.08203125
0.554926	-4.08203125
0.555418	-4.08203125
0.555909	-4.08203125
0.556401	-4.08203125
0.556892	-4.0869140625
0.557384	-4.0869140625
0.557875	-4.08203125
0.558367	-4.08203125
0.558858	-4.08203125
0.559350	-4.08203125
0.559841	-4.08203125
0.560333	-4.08203125
0.560824	-4.0869140625
0.561316	-4.08203125
0.561807	-4.08203125
0.562299	-4.08203125
0.562790	-4.08203125
0.563282	-4.08203125
0.563773	-4.08203125
0.564265	-4.08203125
0.564756	-4.08203125
0.565248	-4.08203125
0.565740	-4.08203125
0.566231	-4.08203125
0.566723	-4.08203125
0.567214	-4.08203125
0.567706	-4.08203125
0.568197	-4.08203125
0.568689	-4.08203125
0.569180	-4.08203125
0.569672	-4.08203125
0.570163	-4.08203125
0.570655	-4.0869140625
0.571146	-4.0869140625
0.571638	-4.08203125
0.572129	-4.08203125
0.572621	-4.08203125
0.573112	-4.0869140625
0.573604	-4.0869140625
0.574095	-4.08203125
0.574587	-4.08203125
0.575078	-4.08203125
0.575570	-4.08203125
0.576061	-4.08203125
0.576553	-4.08203125
0.577044	-4.08203125
0.577536	-4.08203125
0.578028	-4.08203125
0.578519	-4.08203125
0.579011	-4.08203125
0.579502	-4.08203125
0.579994	-4.08203125
0.580485	-4.08203125
0.580977	-4.08203125
0.581468	-4.0869140625
0.581960	-4.08203125
0.582451	-4.08203125
0.582943	-4.08203125
0.583434	-4.08203125
0.583926	-4.08203125
0.584417	-4.08203125
0.584909	-4.08203125
0.585400	-4.08203125
0.585892	-4.08203125
0.586383	-4.08203125
0.586875	-4.08203125
0.587366	-4.08203125
0.587858	-4.08203125
0.588349	-4.08203125
0.588841	-4.08203125
0.589332	-4.08203125
0.589824	-4.0869140625
0.590316	-4.08203125
0.590807	-4.08203125
0.591299	-4.08203125
0.591790	-4.08203125
0.592282	-4.08203125
0.592773	-4.08203125
0.593265	-4.08203125
0.593756	-4.08203125
0.594248	-4.08203125
0.594739	-4.0869140625
0.595231	-4.08203125
0.595722	-4.08203125
0.596214	-4.08203125
0.596705	-4.08203125
0.597197	-4.08203125
0.597688	-4.08203125
0.598180	-4.08203125
0.598671	-4.08203125
0.599163	-4.08203125
0.599654	-4.0869140625
0.600146	-4.08203125
0.600637	-4.08203125
0.601129	-4.08203125
0.601620	-4.08203125
0.602112	-4.08203125
0.602604	-4.08203125
0.603095	-4.08203125
0.603587	-4.0869140625
0.604078	-4.08203125
0.604570	-4.08203125
0.605061	-4.08203125
0.605553	-4.08203125
0.606044	-4.08203125
0.606536	-4.08203125
0.607027	-4.0869140625
0.607519	-4.0869140625
0.608010	-4.08203125
0.608502	-4.08203125
0.608993	-4.08203125
0.609485	-4.08203125
0.609976	-4.08203125
0.610468	-4.08203125
0.610959	-4.08203125
0.611451	-4.08203125
0.611942	-4.08203125
0.612434	-4.08203125
0.612925	-4.08203125
0.613417	-4.08203125
0.613908	-4.08203125
0.614400	-4.08203125
0.614892	-4.08203125
0.615383	-4.08203125
0.615875	-4.08203125
0.616366	-4.0869140625
0.616858	-4.08203125
0.617349	-4.08203125
0.617841	-4.08203125
0.618332	-4.08203125
0.618824	-4.08203125
0.619315	-4.08203125
0.619807	-4.08203125
0.620298	-4.0869140625
0.620790	-4.08203125
0.621281	-4.08203125
0.621773	-4.0869140625
0.622264	-4.08203125
0.622756	-4.08203125
0.623247	-4.08203125
0.623739	-4.08203125
0.624230	-4.08203125
0.624722	-4.08203125
0.625213	-4.08203125
0.625705	-4.0869140625
0.626196	-4.08203125
0.626688	-4.08203125
0.627180	-4.08203125
0.627671	-4.08203125
0.628163	-4.08203125
0.628654	-4.08203125
0.629146	-4.08203125
0.629637	-4.08203125
0.630129	-4.08203125
0.630620	-4.08203125
0.631112	-4.08203125
0.631603	-4.08203125
0.632095	-4.08203125
0.632586	-4.08203125
0.633078	-4.08203125
0.633569	-4.08203125
0.634061	-4.08203125
0.634552	-4.08203125
0.635044	-4.0869140625
0.635535	-4.08203125
0.636027	-4.0869140625
0.636518	-4.0869140625
0.637010	-4.08203125
0.637501	-4.08203125
0.637993	-4.08203125
0.638484	-4.08203125
0.638976	-4.08203125
0.639468	-4.08203125
0.639959	-4.08203125
0.640451	-4.0869140625
0.640942	-4.08203125
0.641434	-4.08203125
0.641925	-4.08203125
0.642417	-4.08203125
0.642908	-4.08203125
0.643400	-4.08203125
0.643891	-4.08203125
0.644383	-4.08203125
0.644874	-4.08203125
0.645366	-4.08203125
0.645857	-4.08203125
0.646349	-4.0869140625
0.646840	-4.08203125
0.647332	-4.08203125
0.647823	-4.08203125
0.648315	-4.08203125
0.648806	-4.08203125
0.649298	-4.08203125
0.649789	-4.08203125
0.650281	-4.08203125
0.650772	-4.0869140625
0.651264	-4.08203125
0.651756	-4.08203125
0.652247	-4.0869140625
0.652739	-4.08203125
0.653230	-4.08203125
0.653722	-4.08203125
0.654213	-4.08203125
0.654705	-4.0869140625
0.655196	-4.08203125
0.655688	-4.08203125
0.656179	-4.08203125
0.656671	-4.08203125
0.657162	-4.08203125
0.657654	-4.08203125
0.658145	-4.08203125
0.658637	-4.08203125
0.659128	-4.08203125
0.659620	-4.08203125
0.660111	-4.08203125
0.660603	-4.08203125
0.661094	-4.08203125
0.661586	-4.08203125
0.662077	-4.08203125
0.662569	-4.08203125
0.663060	-4.08203125
0.663552	-4.08203125
0.664044	-4.08203125
0.664535	-4.08203125
0.665027	-4.08203125
0.665518	-4.08203125
0.666010	-4.08203125
0.666501	-4.08203125
0.666993	-4.08203125
0.667484	-4.08203125
0.667976	-4.08203125
0.668467	-4.08203125
0.668959	-4.08203125
0.669450	-4.08203125
0.669942	-4.08203125
0.670433	-4.08203125
0.670925	-4.08203125
0.671416	-4.08203125
0.671908	-4.08203125
0.672399	-4.08203125
0.672891	-4.0869140625
0.673382	-4.0869140625
0.673874	-4.08203125
0.674365	-4.08203125
0.674857	-4.08203125
0.675348	-4.08203125
0.675840	-4.08203125
0.676332	-4.08203125
0.676823	-4.0869140625
0.677315	-4.08203125
0.677806	-4.08203125
0.678298	-4.08203125
0.678789	-4.08203125
0.679281	-4.08203125
0.679772	-4.08203125
0.680264	-4.08203125
0.680755	-4.08203125
0.681247	-4.08203125
0.681738	-4.08203125
0.682230	-4.08203125
0.682721	-4.08203125
0.683213	-4.08203125
0.683704	-4.0869140625
0.684196	-4.08203125
0.684687	-4.08203125
0.685179	-4.08203125
0.685670	-4.08203125
0.686162	-4.08203125
0.686653	-4.08203125
0.687145	-4.08203125
0.687636	-4.0869140625
0.688128	-4.08203125
0.688620	-4.08203125
0.689111	-4.08203125
0.689603	-4.08203125
0.690094	-4.08203125
0.690586	-4.08203125
0.691077	-4.08203125
0.691569	-4.08203125
0.692060	-4.08203125
0.692552	-4.08203125
0.693043	-4.08203125
0.693535	-4.08203125
0.694026	-4.08203125
0.694518	-4.08203125
0.695009	-4.08203125
0.695501	-4.08203125
0.695992	-4.08203125
0.696484	-4.08203125
0.696975	-4.08203125
0.697467	-4.08203125
0.697958	-4.08203125
0.698450	-4.0771484375
0.698941	-4.08203125
0.699433	-4.08203125
0.699924	-4.08203125
0.700416	-4.08203125
0.700908	-4.08203125
0.701399	-4.08203125
0.701891	-4.08203125
0.702382	-4.08203125
0.702874	-4.0869140625
0.703365	-4.0869140625
0.703857	-4.08203125
0.704348	-4.0869140625
0.704840	-4.0869140625
0.705331	-4.0869140625
0.705823	-4.0869140625
0.706314	-4.08203125
0.706806	-4.08203125
0.707297	-4.08203125
0.707789	-4.08203125
0.708280	-4.08203125
0.708772	-4.08203125
0.709263	-4.08203125
0.709755	-4.08203125
0.710246	-4.08203125
0.710738	-4.08203125
0.711229	-4.08203125
0.711721	-4.0869140625
0.712212	-4.08203125
0.712704	-4.08203125
0.713196	-4.08203125
0.713687	-4.08203125
0.714179	-4.08203125
0.714670	-4.08203125
0.715162	-4.08203125
0.715653	-4.08203125
0.716145	-4.08203125
0.716636	-4.08203125
0.717128	-4.08203125
0.717619	-4.08203125
0.718111	-4.08203125
0.718602	-4.08203125
0.719094	-4.08203125
0.719585	-4.08203125
0.720077	-4.08203125
0.720568	-4.08203125
0.721060	-4.08203125
0.721551	-4.0869140625
0.722043	-4.08203125
0.722534	-4.08203125
0.723026	-4.08203125
0.723517	-4.0869140625
0.724009	-4.08203125
0.724500	-4.08203125
0.724992	-4.08203125
0.725484	-4.08203125
0.725975	-4.08203125
0.726467	-4.08203125
0.726958	-4.08203125
0.727450	-4.08203125
0.727941	-4.08203125
0.728433	-4.08203125
0.728924	-4.08203125
0.729416	-4.08203125
0.729907	-4.08203125
0.730399	-4.08203125
0.730890	-4.08203125
0.731382	-4.08203125
0.731873	-4.0869140625
0.732365	-4.08203125
0.732856	-4.08203125
0.733348	-4.08203125
0.733839	-4.08203125
0.734331	-4.08203125
0.734822	-4.08203125
0.735314	-4.0869140625
0.735805	-4.0869140625
0.736297	-4.08203125
0.736788	-4.08203125
0.737280	-4.0869140625
0.737772	-4.08203125
0.738263	-4.08203125
0.738755	-4.08203125
0.739246	-4.08203125
0.739738	-4.0869140625
0.740229	-4.08203125
0.740721	-4.08203125
0.741212	-4.08203125
0.741704	-4.08203125
0.742195	-4.08203125
0.742687	-4.08203125
0.743178	-4.08203125
0.743670	-4.08203125
0.744161	-4.08203125
0.744653	-4.0771484375
0.745144	-4.08203125
0.745636	-4.0869140625
0.746127	-4.08203125
0.746619	-4.08203125
0.747110	-4.08203125
0.747602	-4.08203125
0.748093	-4.08203125
0.748585	-4.08203125
0.749076	-4.08203125
0.749568	-4.08203125
0.750060	-4.08203125
0.750551	-4.08203125
0.751043	-4.08203125
0.751534	-4.0869140625
0.752026	-4.08203125
0.752517	-4.08203125
0.753009	-4.08203125
0.753500	-4.08203125
0.753992	-4.0869140625
0.754483	-4.08203125
0.754975	-4.08203125
0.755466	-4.08203125
0.755958	-4.08203125
0.756449	-4.0869140625
0.756941	-4.08203125
0.757432	-4.08203125
0.757924	-4.08203125
0.758415	-4.08203125
0.758907	-4.08203125
0.759398	-4.08203125
0.759890	-4.08203125
0.760381	-4.08203125
0.760873	-4.08203125
0.761364	-4.08203125
0.761856	-4.08203125
0.762348	-4.08203125
0.762839	-4.08203125
0.763331	-4.08203125
0.763822	-4.08203125
0.764314	-4.08203125
0.764805	-4.08203125
0.765297	-4.08203125
0.765788	-4.08203125
0.766280	-4.08203125
0.766771	-4.08203125
0.767263	-4.08203125
0.767754	-4.0869140625
0.768246	-4.08203125
0.768737	-4.08203125
0.769229	-4.08203125
0.769720	-4.08203125
0.770212	-4.08203125
0.770703	-4.08203125
0.771195	-4.08203125
0.771686	-4.08203125
0.772178	-4.08203125
0.772669	-4.0869140625
0.773161	-4.08203125
0.773652	-4.08203125
0.774144	-4.0869140625
0.774636	-4.08203125
0.775127	-4.08203125
0.775619	-4.08203125
0.776110	-4.08203125
0.776602	-4.08203125
0.777093	-4.08203125
0.777585	-4.08203125
0.778076	-4.0869140625
0.778568	-4.08203125
0.779059	-4.08203125
0.779551	-4.08203125
0.780042	-4.08203125
0.780534	-4.08203125
0.781025	-4.08203125
0.781517	-4.08203125
0.782008	-4.08203125
0.782500	-4.08203125
0.782991	-4.08203125
0.783483	-4.08203125
0.783974	-4.08203125
0.784466	-4.0869140625
0.784957	-4.08203125
0.785449	-4.0869140625
0.785940	-4.08203125
0.786432	-4.08203125
0.786924	-4.0869140625
0.787415	-4.08203125
0.787907	-4.0869140625
0.788398	-4.08203125
0.788890	-4.0869140625
0.789381	-4.08203125
0.789873	-4.08203125
0.790364	-4.08203125
0.790856	-4.08203125
0.791347	-4.08203125
0.791839	-4.08203125
0.792330	-4.0869140625
0.792822	-4.08203125
0.793313	-4.08203125
0.793805	-4.08203125
0.794296	-4.08203125
0.794788	-4.08203125
0.795279	-4.08203125
0.795771	-4.08203125
0.796262	-4.08203125
0.796754	-4.08203125
0.797245	-4.08203125
0.797737	-4.08203125
0.798228	-4.08203125
0.798720	-4.08203125
0.799212	-4.0869140625
0.799703	-4.08203125
0.800195	-4.08203125
0.800686	-4.08203125
0.801178	-4.08203125
0.801669	-4.08203125
0.802161	-4.08203125
0.802652	-4.0869140625
0.803144	-4.08203125
0.803635	-4.08203125
0.804127	-4.08203125
0.804618	-4.08203125
0.805110	-4.08203125
0.805601	-4.08203125
0.806093	-4.08203125
0.806584	-4.08203125
0.807076	-4.08203125
0.807567	-4.08203125
0.808059	-4.08203125
0.808550	-4.08203125
0.809042	-4.08203125
0.809533	-4.0869140625
0.810025	-4.08203125
0.810516	-4.0869140625
0.811008	-4.08203125
0.811500	-4.08203125
0.811991	-4.08203125
0.812483	-4.08203125
0.812974	-4.0869140625
0.813466	-4.08203125
0.813957	-4.08203125
0.814449	-4.08203125
0.814940	-4.08203125
0.815432	-4.08203125
0.815923	-4.08203125
0.816415	-4.08203125
0.816906	-4.08203125
0.817398	-4.08203125
0.817889	-4.0869140625
0.818381	-4.08203125
0.818872	-4.08203125
0.819364	-4.0869140625
0.819855	-4.08203125
0.820347	-4.08203125
0.820838	-4.08203125
0.821330	-4.0869140625
0.821821	-4.08203125
0.822313	-4.08203125
0.822804	-4.0869140625
0.823296	-4.0869140625
0.823788	-4.08203125
0.824279	-4.08203125
0.824771	-4.08203125
0.825262	-4.08203125
0.825754	-4.08203125
0.826245	-4.08203125
0.826737	-4.08203125
0.827228	-4.08203125
0.827720	-4.0869140625
0.828211	-4.08203125
0.828703	-4.08203125
0.829194	-4.08203125
0.829686	-4.0869140625
0.830177	-4.08203125
0.830669	-4.08203125
0.831160	-4.08203125
0.831652	-4.08203125
0.832143	-4.08203125
0.832635	-4.08203125
0.833126	-4.08203125
0.833618	-4.08203125
0.834109	-4.08203125
0.834601	-4.08203125
0.835092	-4.08203125
0.835584	-4.08203125
0.836076	-4.08203125
0.836567	-4.08203125
0.837059	-4.08203125
0.837550	-4.08203125
0.838042	-4.08203125
0.838533	-4.08203125
0.839025	-4.08203125
0.839516	-4.08203125
0.840008	-4.0869140625
0.840499	-4.08203125
0.840991	-4.08203125
0.841482	-4.08203125
0.841974	-4.08203125
0.842465	-4.08203125
0.842957	-4.08203125
0.843448	-4.08203125
0.843940	-4.08203125
0.844431	-4.08203125
0.844923	-4.08203125
0.845414	-4.08203125
0.845906	-4.08203125
0.846397	-4.08203125
0.846889	-4.08203125
0.847380	-4.08203125
0.847872	-4.08203125
0.848364	-4.08203125
0.848855	-4.08203125
0.849347	-4.08203125
0.849838	-4.08203125
0.850330	-4.08203125
0.850821	-4.08203125
0.851313	-4.0869140625
0.851804	-4.08203125
0.852296	-4.08203125
0.852787	-4.08203125
0.853279	-4.08203125
0.853770	-4.08203125
0.854262	-4.08203125
0.854753	-4.08203125
0.855245	-4.08203125
0.855736	-4.0869140625
0.856228	-4.08203125
0.856719	-4.08203125
0.857211	-4.08203125
0.857702	-4.0869140625
0.858194	-4.08203125
0.858685	-4.08203125
0.859177	-4.08203125
0.859668	-4.08203125
0.860160	-4.08203125
0.860652	-4.08203125
0.861143	-4.08203125
0.861635	-4.08203125
0.862126	-4.08203125
0.862618	-4.08203125
0.863109	-4.08203125
0.863601	-4.08203125
0.864092	-4.08203125
0.864584	-4.08203125
0.865075	-4.08203125
0.865567	-4.08203125
0.866058	-4.0869140625
0.866550	-4.08203125
0.867041	-4.08203125
0.867533	-4.08203125
0.868024	-4.08203125
0.868516	-4.08203125
0.869007	-4.08203125
0.869499	-4.08203125
0.869990	-4.08203125
0.870482	-4.08203125
0.870973	-4.08203125
0.871465	-4.08203125
0.871956	-4.08203125
0.872448	-4.08203125
0.872940	-4.08203125
0.873431	-4.08203125
0.873923	-4.08203125
0.874414	-4.0869140625
0.874906	-4.08203125
0.875397	-4.08203125
0.875889	-4.08203125
0.876380	-4.08203125
0.876872	-4.0869140625
0.877363	-4.08203125
0.877855	-4.08203125
0.878346	-4.08203125
0.878838	-4.0869140625
0.879329	-4.08203125
0.879821	-4.08203125
0.880312	-4.08203125
0.880804	-4.08203125
0.881295	-4.08203125
0.881787	-4.08203125
0.882278	-4.08203125
0.882770	-4.08203125
0.883261	-4.08203125
0.883753	-4.08203125
0.884244	-4.08203125
0.884736	-4.08203125
0.885228	-4.08203125
0.885719	-4.08203125
0.886211	-4.0869140625
0.886702	-4.08203125
0.887194	-4.08203125
0.887685	-4.08203125
0.888177	-4.0869140625
0.888668	-4.08203125
0.889160	-4.08203125
0.889651	-4.08203125
0.890143	-4.0869140625
0.890634	-4.08203125
0.891126	-4.08203125
0.891617	-4.08203125
0.892109	-4.08203125
0.892600	-4.08203125
0.893092	-4.08203125
0.893583	-4.08203125
0.894075	-4.08203125
0.894566	-4.08203125
0.895058	-4.08203125
0.895549	-4.08203125
0.896041	-4.0869140625
0.896532	-4.08203125
0.897024	-4.08203125
0.897516	-4.08203125
0.898007	-4.08203125
0.898499	-4.08203125
0.898990	-4.08203125
0.899482	-4.08203125
0.899973	-4.08203125
0.900465	-4.08203125
0.900956	-4.08203125
0.901448	-4.08203125
0.901939	-4.08203125
0.902431	-4.08203125
0.902922	-4.08203125
0.903414	-4.08203125
0.903905	-4.08203125
0.904397	-4.08203125
0.904888	-4.08203125
0.905380	-4.08203125
0.905871	-4.0869140625
0.906363	-4.0869140625
0.906854	-4.0869140625
0.907346	-4.08203125
0.907837	-4.08203125
0.908329	-4.08203125
0.908820	-4.08203125
0.909312	-4.08203125
0.909804	-4.08203125
0.910295	-4.0869140625
0.910787	-4.08203125
0.911278	-4.08203125
0.911770	-4.08203125
0.912261	-4.0869140625
0.912753	-4.08203125
0.913244	-4.08203125
0.913736	-4.08203125
0.914227	-4.08203125
0.914719	-4.08203125
0.915210	-4.08203125
0.915702	-4.08203125
0.916193	-4.08203125
0.916685	-4.08203125
0.917176	-4.08203125
0.917668	-4.08203125
0.918159	-4.08203125
0.918651	-4.08203125
0.919142	-4.08203125
0.919634	-4.08203125
0.920125	-4.08203125
0.920617	-4.0869140625
0.921108	-4.0869140625
0.921600	-4.08203125
0.922092	-4.08203125
0.922583	-4.08203125
0.923075	-4.0869140625
0.923566	-4.08203125
0.924058	-4.08203125
0.924549	-4.0869140625
0.925041	-4.08203125
0.925532	-4.08203125
0.926024	-4.08203125
0.926515	-4.08203125
0.927007	-4.08203125
0.927498	-4.08203125
0.927990	-4.08203125
0.928481	-4.08203125
0.928973	-4.08203125
0.929464	-4.08203125
0.929956	-4.08203125
0.930447	-4.08203125
0.930939	-4.08203125
0.931430	-4.08203125
0.931922	-4.08203125
0.932413	-4.0869140625
0.932905	-4.08203125
0.933396	-4.08203125
0.933888	-4.08203125
0.934380	-4.08203125
0.934871	-4.08203125
0.935363	-4.0869140625
0.935854	-4.08203125
0.936346	-4.08203125
0.936837	-4.0869140625
0.937329	-4.08203125
0.937820	-4.08203125
0.938312	-4.08203125
0.938803	-4.08203125
0.939295	-4.08203125
0.939786	-4.08203125
0.940278	-4.08203125
0.940769	-4.08203125
0.941261	-4.0869140625
0.941752	-4.08203125
0.942244	-4.08203125
0.942735	-4.08203125
0.943227	-4.08203125
0.943718	-4.08203125
0.944210	-4.08203125
0.944701	-4.0869140625
0.945193	-4.08203125
0.945684	-4.08203125
0.946176	-4.08203125
0.946668	-4.08203125
0.947159	-4.08203125
0.947651	-4.08203125
0.948142	-4.08203125
0.948634	-4.08203125
0.949125	-4.08203125
0.949617	-4.08203125
0.950108	-4.08203125
0.950600	-4.08203125
0.951091	-4.08203125
0.951583	-4.08203125
0.952074	-4.08203125
0.952566	-4.08203125
0.953057	-4.08203125
0.953549	-4.08203125
0.954040	-4.08203125
0.954532	-4.08203125
0.955023	-4.08203125
0.955515	-4.0869140625
0.956006	-4.08203125
0.956498	-4.08203125
0.956989	-4.08203125
0.957481	-4.08203125
0.957972	-4.08203125
0.958464	-4.08203125
0.958956	-4.08203125
0.959447	-4.08203125
0.959939	-4.08203125
0.960430	-4.08203125
0.960922	-4.08203125
0.961413	-4.0869140625
0.961905	-4.08203125
0.962396	-4.08203125
0.962888	-4.08203125
0.963379	-4.08203125
0.963871	-4.08203125
0.964362	-4.08203125
0.964854	-4.08203125
0.965345	-4.08203125
0.965837	-4.08203125
0.966328	-4.08203125
0.966820	-4.08203125
0.967311	-4.08203125
0.967803	-4.0869140625
0.968294	-4.08203125
0.968786	-4.08203125
0.969277	-4.08203125
0.969769	-4.08203125
0.970260	-4.08203125
0.970752	-4.08203125
0.971244	-4.0869140625
0.971735	-4.0869140625
0.972227	-4.0869140625
0.972718	-4.08203125
0.973210	-4.0869140625
0.973701	-4.0869140625
0.974193	-4.08203125
0.974684	-4.08203125
0.975176	-4.08203125
0.975667	-4.08203125
0.976159	-4.08203125
0.976650	-4.08203125
0.977142	-4.08203125
0.977633	-4.0869140625
0.978125	-4.08203125
0.978616	-4.08203125
0.979108	-4.0869140625
0.979599	-4.08203125
0.980091	-4.0869140625
0.980582	-4.08203125
0.981074	-4.08203125
0.981565	-4.08203125
0.982057	-4.08203125
0.982548	-4.08203125
[truncated: 118,000 more rows]
