# Supplementary material for: Electro-optical mechanically flexible coaxial microprobes for minimally invasive interfacing with intrinsic neural circuits
Source: Nat Commun. 2022 Jun 7;13:3286. doi: 10.1038/s41467-022-30275-x (PMC9174211; doi:10.1038/s41467-022-30275-x)
Supplement: Supplementary file 5 — Source Data [file 41467_2022_30275_MOESM5_ESM.zip › Source Data/Figure 4/190220_047_Ch1_Probe.TXT]

0.000000	0.003173828125
0.000050	0.002685546875
0.000100	-0.0048828125
0.000150	-0.00390625
0.000200	0.0029296875
0.000250	-0.001708984375
0.000300	-0.00732421875
0.000350	-0.005859375
0.000400	-0.009033203125
0.000450	-0.009033203125
0.000500	-0.008056640625
0.000550	-0.005615234375
0.000600	-0.007080078125
0.000650	-0.0029296875
0.000700	-0.00439453125
0.000750	-0.004150390625
0.000800	0.002197265625
0.000850	0.001708984375
0.000900	-0.00146484375
0.000950	0.00537109375
0.001000	0.00341796875
0.001050	-0.009521484375
0.001100	-0.007568359375
0.001150	-0.00244140625
0.001200	-0.004150390625
0.001250	0.0009765625
0.001300	0.01318359375
0.001350	0.015625
0.001400	0.0166015625
0.001450	0.01318359375
0.001500	0.007080078125
0.001550	0.012451171875
0.001600	0.017822265625
0.001650	0.013427734375
0.001700	0.0068359375
0.001750	0.003662109375
0.001800	-0.002197265625
0.001850	-0.008544921875
0.001900	-0.01611328125
0.001950	-0.010009765625
0.002000	-0.000244140625
0.002050	-0.003662109375
0.002100	-0.01025390625
0.002150	-0.010986328125
0.002200	-0.006103515625
0.002250	-0.004638671875
0.002300	-0.010498046875
0.002350	-0.013427734375
0.002400	-0.0126953125
0.002450	-0.0078125
0.002500	-0.000244140625
0.002550	-0.003173828125
0.002600	-0.007080078125
0.002650	-0.003173828125
0.002700	0.006103515625
0.002750	-0.0009765625
0.002800	0.007080078125
0.002850	0.019775390625
0.002900	0.0263671875
0.002950	0.01904296875
0.003000	0.007568359375
0.003050	0.007568359375
0.003100	0.010498046875
0.003150	0.012939453125
0.003200	0.008056640625
0.003250	0.001220703125
0.003300	0.002197265625
0.003350	0.005859375
0.003400	0.010986328125
0.003450	0.016357421875
0.003500	0.01611328125
0.003550	0.008056640625
0.003600	-0.003173828125
0.003650	-0.0048828125
0.003700	-0.002197265625
0.003750	-0.005126953125
0.003800	-0.016845703125
0.003850	-0.021240234375
0.003900	-0.015869140625
0.003950	-0.013916015625
0.004000	-0.01171875
0.004050	-0.003173828125
0.004100	-0.000244140625
0.004150	0.001708984375
0.004200	0.006591796875
0.004250	0.010498046875
0.004300	0.003662109375
0.004350	-0.003662109375
0.004400	-0.002685546875
0.004450	0.003662109375
0.004500	0.0078125
0.004550	0.0009765625
0.004600	0.001708984375
0.004650	0.003662109375
0.004700	0.012939453125
0.004750	0.00732421875
0.004800	-0.0185546875
0.004850	-0.02685546875
0.004900	-0.01025390625
0.004950	-0.0029296875
0.005000	0.0087890625
0.005050	0.005859375
0.005100	0.008056640625
0.005150	0.02001953125
0.005200	0.018798828125
0.005250	0.010498046875
0.005300	0.002197265625
0.005350	-0.000732421875
0.005400	-0.004638671875
0.005450	-0.003662109375
0.005500	-0.0126953125
0.005550	-0.00732421875
0.005600	-0.003173828125
0.005650	-0.004150390625
0.005700	-0.013916015625
0.005750	-0.011962890625
0.005800	-0.007080078125
0.005850	0.00048828125
0.005900	0.01123046875
0.005950	0.01171875
0.006000	0.006591796875
0.006050	-0.00244140625
0.006100	-0.005126953125
0.006150	-0.004638671875
0.006200	-0.0048828125
0.006250	-0.00634765625
0.006300	-0.0185546875
0.006350	-0.0146484375
0.006400	-0.0048828125
0.006450	0.009765625
0.006500	0.00439453125
0.006550	-0.005859375
0.006600	-0.0068359375
0.006650	-0.007080078125
0.006700	0.001953125
0.006750	0.00341796875
0.006800	-0.000244140625
0.006850	-0.003662109375
0.006900	-0.00244140625
0.006950	-0.01123046875
0.007000	-0.006591796875
0.007050	-0.00537109375
0.007100	-0.0087890625
0.007150	-0.005859375
0.007200	0.0029296875
0.007250	0
0.007300	0.00146484375
0.007350	0.005126953125
0.007400	0.009033203125
0.007450	0.008544921875
0.007500	0.008544921875
0.007550	0.00390625
0.007600	-0.00146484375
0.007650	-0.005859375
0.007700	-0.011962890625
0.007750	-0.0146484375
0.007800	-0.01171875
0.007850	-0.005859375
0.007900	-0.0107421875
0.007950	-0.015625
0.008000	-0.010986328125
0.008050	-0.00830078125
0.008100	0.001708984375
0.008150	0.00537109375
0.008199	-0.00390625
0.008249	-0.01123046875
0.008299	-0.006103515625
0.008349	0.005859375
0.008399	0.009521484375
0.008449	0.013427734375
0.008499	0.01025390625
0.008549	0.007080078125
0.008599	0.009033203125
0.008649	0.01171875
0.008699	0.009521484375
0.008749	0.00341796875
0.008799	-0.006591796875
0.008849	-0.009765625
0.008899	-0.0009765625
0.008949	0.00830078125
0.008999	0.01025390625
0.009049	0.020263671875
0.009099	0.014404296875
0.009149	0.004638671875
0.009199	0.008544921875
0.009249	0.0048828125
0.009299	-0.007080078125
0.009349	-0.0087890625
0.009399	0
0.009449	0.0029296875
0.009499	0.00341796875
0.009549	-0.0009765625
0.009599	-0.000244140625
0.009649	0.001708984375
0.009699	-0.000244140625
0.009749	0.00048828125
0.009799	-0.0078125
0.009849	-0.00830078125
0.009899	-0.006591796875
0.009949	-0.00341796875
0.009999	0.006591796875
0.010049	0.00439453125
0.010099	0.00634765625
0.010149	0.007080078125
0.010199	-0.00048828125
0.010249	-0.00732421875
0.010299	-0.007568359375
0.010349	-0.005615234375
0.010399	-0.000244140625
0.010449	-0.00341796875
0.010499	-0.01416015625
0.010549	-0.019775390625
0.010599	-0.014404296875
0.010649	-0.010986328125
0.010699	-0.00390625
0.010749	-0.000732421875
0.010799	-0.010986328125
0.010849	-0.012939453125
0.010899	-0.00048828125
0.010949	0
0.010999	-0.00244140625
0.011049	-0.003173828125
0.011099	-0.000732421875
0.011149	-0.001220703125
0.011199	-0.001708984375
0.011249	-0.00830078125
0.011299	-0.009765625
0.011349	-0.00146484375
0.011399	-0.0009765625
0.011449	0
0.011499	0.003173828125
0.011549	-0.007568359375
0.011599	-0.012451171875
0.011649	-0.0078125
0.011699	-0.00341796875
0.011749	-0.00634765625
0.011799	0.0029296875
0.011849	0.010498046875
0.011899	0.016845703125
0.011949	0.01220703125
0.011999	0.01220703125
0.012049	0.00634765625
0.012099	-0.002197265625
0.012149	0
0.012199	0.0009765625
0.012249	0.010009765625
0.012299	0.013916015625
0.012349	0.00341796875
0.012399	-0.008056640625
0.012449	-0.006591796875
0.012499	-0.0048828125
0.012549	0
0.012599	-0.005126953125
0.012649	-0.012451171875
0.012699	-0.009765625
0.012749	-0.00439453125
0.012799	-0.000244140625
0.012849	-0.0029296875
0.012899	-0.009765625
0.012949	-0.01123046875
0.012999	-0.021240234375
0.013049	-0.018798828125
0.013099	-0.01171875
0.013149	0.010986328125
0.013199	0.022216796875
0.013249	0.0244140625
0.013299	0.010498046875
0.013349	0.001220703125
0.013399	0.000244140625
0.013449	-0.00634765625
0.013499	-0.01806640625
0.013549	-0.012939453125
0.013599	-0.005615234375
0.013649	0.00634765625
0.013699	0.009765625
0.013749	0.001953125
0.013799	-0.00537109375
0.013849	-0.00390625
0.013899	-0.00146484375
0.013949	-0.003662109375
0.013999	0.0078125
0.014049	0.0166015625
0.014099	0.00830078125
0.014149	-0.01318359375
0.014199	-0.010498046875
0.014249	-0.00732421875
0.014299	0.000732421875
0.014349	-0.005615234375
0.014399	-0.01318359375
0.014449	-0.009033203125
0.014499	-0.0029296875
0.014549	-0.007568359375
0.014599	-0.00732421875
0.014649	-0.002197265625
0.014699	0.0009765625
0.014749	-0.003173828125
0.014799	-0.005615234375
0.014849	-0.005126953125
0.014899	0.0009765625
0.014949	0.00390625
0.014999	0.001708984375
0.015049	0.00244140625
0.015099	0.002197265625
0.015149	-0.00341796875
0.015199	-0.01123046875
0.015249	-0.005126953125
0.015299	-0.000244140625
0.015349	0.010009765625
0.015399	0.01171875
0.015449	0.00927734375
0.015499	0.0029296875
0.015549	-0.00390625
0.015599	-0.006103515625
0.015649	-0.00634765625
0.015699	-0.00439453125
0.015749	-0.007080078125
0.015799	-0.0126953125
0.015849	-0.004638671875
0.015899	0.00146484375
0.015949	0.001220703125
0.015999	0.001953125
0.016049	0.0068359375
0.016099	0.00634765625
0.016149	0.00341796875
0.016199	0.00390625
0.016249	0.002685546875
0.016299	0.007080078125
0.016349	0.00390625
0.016399	0.00732421875
0.016449	0.004150390625
0.016499	-0.00341796875
0.016549	-0.013427734375
0.016599	-0.019775390625
0.016649	-0.015869140625
0.016699	-0.0107421875
0.016749	-0.01220703125
0.016799	-0.019775390625
0.016849	-0.020263671875
0.016899	-0.024169921875
0.016949	-0.02294921875
0.016999	-0.0224609375
0.017049	-0.01708984375
0.017099	-0.0126953125
0.017149	-0.0166015625
0.017199	-0.007568359375
0.017249	0
0.017299	-0.00048828125
0.017349	0.001220703125
0.017399	-0.00634765625
0.017449	-0.015380859375
0.017499	-0.008056640625
0.017549	-0.0087890625
0.017599	-0.01220703125
0.017649	-0.012451171875
0.017699	-0.009521484375
0.017749	-0.010009765625
0.017799	-0.004150390625
0.017849	0.000732421875
0.017899	0.0068359375
0.017949	0.0029296875
0.017999	-0.00048828125
0.018049	0.00048828125
0.018099	-0.001953125
0.018149	0.000244140625
0.018199	0.006591796875
0.018249	0.010986328125
0.018299	0.0146484375
0.018349	0.008544921875
0.018399	0.005126953125
0.018449	0.010009765625
0.018499	0.018310546875
0.018549	0.01904296875
0.018599	0.016357421875
0.018649	0.0048828125
0.018699	-0.005126953125
0.018749	-0.008056640625
0.018799	-0.005615234375
0.018849	-0.008544921875
0.018899	-0.016357421875
0.018949	-0.02392578125
0.018999	-0.01123046875
0.019049	-0.003173828125
0.019099	-0.00244140625
0.019149	-0.00439453125
0.019199	-0.007568359375
0.019249	-0.009033203125
0.019299	-0.007080078125
0.019349	-0.001220703125
0.019399	0.006103515625
0.019449	-0.00244140625
0.019499	-0.003173828125
0.019549	0.001953125
0.019599	-0.00244140625
0.019649	-0.010498046875
0.019699	-0.010009765625
0.019749	0.009033203125
0.019799	0.00927734375
0.019849	0.00537109375
0.019899	0.001708984375
0.019949	-0.0087890625
0.019999	-0.008056640625
0.020049	0.005126953125
0.020099	0.00732421875
0.020149	0.012939453125
0.020199	0.011474609375
0.020249	0.008544921875
0.020299	0.01123046875
0.020349	0.010009765625
0.020399	0.0009765625
0.020449	0.000244140625
0.020499	-0.0009765625
0.020549	-0.003173828125
0.020599	0.002685546875
0.020649	0.009033203125
0.020699	0.01123046875
0.020749	0.0087890625
0.020799	0.003173828125
0.020849	-0.0009765625
0.020899	-0.003173828125
0.020949	-0.007080078125
0.020999	-0.014404296875
0.021049	-0.0126953125
0.021099	-0.00341796875
0.021149	-0.00146484375
0.021199	-0.002197265625
0.021249	-0.0048828125
0.021299	0.002197265625
0.021349	0.007568359375
0.021399	0.003662109375
0.021449	0.0029296875
0.021499	0.001708984375
0.021549	0.00341796875
0.021599	0.008056640625
0.021649	0.00927734375
0.021699	0.012939453125
0.021749	0.010986328125
0.021799	0.012451171875
0.021849	0.01318359375
0.021899	0.005126953125
0.021949	-0.003173828125
0.021999	-0.00732421875
0.022049	0
0.022099	0.001953125
0.022149	-0.000732421875
0.022199	-0.00439453125
0.022249	-0.01171875
0.022299	-0.01171875
0.022349	-0.018798828125
0.022399	-0.018798828125
0.022449	-0.01611328125
0.022499	-0.004150390625
0.022549	-0.009033203125
0.022599	-0.020263671875
0.022649	-0.019287109375
0.022699	-0.019775390625
0.022749	-0.02490234375
0.022799	-0.02197265625
0.022849	-0.020751953125
0.022899	-0.014892578125
0.022949	-0.013427734375
0.022999	-0.01171875
0.023049	-0.007568359375
0.023099	-0.009765625
0.023149	-0.014892578125
0.023199	-0.014404296875
0.023249	-0.01171875
0.023299	-0.012451171875
0.023349	-0.006591796875
0.023399	-0.00244140625
0.023449	-0.005859375
0.023499	0.00341796875
0.023549	0.007568359375
0.023599	-0.00244140625
0.023649	-0.009033203125
0.023699	-0.007080078125
0.023749	-0.00244140625
0.023799	-0.001953125
0.023849	-0.00390625
0.023899	-0.0087890625
0.023949	0.000732421875
0.023999	0.00390625
0.024049	-0.0009765625
0.024099	-0.000244140625
0.024149	-0.00146484375
0.024199	0.0078125
0.024249	0.00439453125
0.024299	0.00146484375
0.024349	0.00146484375
0.024399	-0.010009765625
0.024449	-0.014892578125
0.024499	-0.005126953125
0.024549	0.005859375
0.024598	0.005859375
0.024648	-0.00830078125
0.024698	-0.014404296875
0.024748	-0.01171875
0.024798	-0.0048828125
0.024848	-0.001220703125
0.024898	-0.003173828125
0.024948	-0.002197265625
0.024998	-0.009765625
0.025048	-0.00634765625
0.025098	-0.00048828125
0.025148	-0.001220703125
0.025198	0.001953125
0.025248	0.013427734375
0.025298	0.010986328125
0.025348	0.008056640625
0.025398	0.001708984375
0.025448	0.006103515625
0.025498	0.00732421875
0.025548	0.015380859375
0.025598	0.01171875
0.025648	-0.001708984375
0.025698	0.002197265625
0.025748	0.004638671875
0.025798	0.006103515625
0.025848	0.0107421875
0.025898	0.014892578125
0.025948	0.010009765625
0.025998	0.005126953125
0.026048	0.00732421875
0.026098	0.014404296875
0.026148	0.01025390625
0.026198	0.005126953125
0.026248	-0.00244140625
0.026298	-0.008544921875
0.026348	-0.013916015625
0.026398	-0.004638671875
0.026448	-0.00390625
0.026498	-0.007080078125
0.026548	-0.012451171875
0.026598	-0.008056640625
0.026648	0.00048828125
0.026698	-0.003173828125
0.026748	-0.01123046875
0.026798	-0.007080078125
0.026848	-0.002197265625
0.026898	0.00390625
0.026948	-0.00048828125
0.026998	-0.010986328125
0.027048	-0.006591796875
0.027098	-0.005126953125
0.027148	0.002685546875
0.027198	-0.001708984375
0.027248	-0.003662109375
0.027298	0.002685546875
0.027348	0.00439453125
0.027398	0.00439453125
0.027448	0.0029296875
0.027498	-0.009033203125
0.027548	-0.00830078125
0.027598	-0.005615234375
0.027648	-0.0107421875
0.027698	-0.011474609375
0.027748	-0.003173828125
0.027798	-0.002685546875
0.027848	-0.0087890625
0.027898	-0.005615234375
0.027948	-0.00048828125
0.027998	-0.0029296875
0.028048	-0.003662109375
0.028098	-0.008544921875
0.028148	-0.01220703125
0.028198	-0.01123046875
0.028248	-0.008544921875
0.028298	-0.005126953125
0.028348	-0.00830078125
0.028398	-0.001220703125
0.028448	0.0068359375
0.028498	0.005615234375
0.028548	-0.003173828125
0.028598	0.001708984375
0.028648	0.005859375
0.028698	0.005859375
0.028748	0.00830078125
0.028798	0.003173828125
0.028848	0.0048828125
0.028898	0.01025390625
0.028948	0.000244140625
0.028998	-0.00390625
0.029048	-0.005859375
0.029098	-0.00732421875
0.029148	0.0029296875
0.029198	0.0087890625
0.029248	0.017822265625
0.029298	0.0078125
0.029348	0.00634765625
0.029398	0.0166015625
0.029448	0.0224609375
0.029498	0.01171875
0.029548	-0.003173828125
0.029598	-0.0087890625
0.029648	-0.009765625
0.029698	-0.017333984375
0.029748	-0.0107421875
0.029798	0.00537109375
0.029848	0.005859375
0.029898	0.001708984375
0.029948	-0.00732421875
0.029998	-0.00439453125
0.030048	-0.00048828125
0.030098	-0.006591796875
0.030148	-0.013671875
0.030198	-0.014892578125
0.030248	-0.010009765625
0.030298	-0.002197265625
0.030348	-0.002685546875
0.030398	-0.0009765625
0.030448	-0.007080078125
0.030498	-0.011474609375
0.030548	-0.00146484375
0.030598	0.00390625
0.030648	0.012939453125
0.030698	0.007568359375
0.030748	0.00537109375
0.030798	0.00048828125
0.030848	-0.00439453125
0.030898	-0.00341796875
0.030948	0.004150390625
0.030998	0.002685546875
0.031048	-0.008056640625
0.031098	-0.02001953125
0.031148	-0.0234375
0.031198	-0.017822265625
0.031248	-0.007568359375
0.031298	-0.001953125
0.031348	0.002197265625
0.031398	0.005615234375
0.031448	0.00390625
0.031498	-0.003662109375
0.031548	-0.0078125
0.031598	-0.002685546875
0.031648	0.0009765625
0.031698	0.00634765625
0.031748	0.00390625
0.031798	0.004638671875
0.031848	-0.00244140625
0.031898	-0.001220703125
0.031948	0.006103515625
0.031998	0.00537109375
0.032048	0.000732421875
0.032098	-0.00341796875
0.032148	-0.004150390625
0.032198	-0.003173828125
0.032248	0
0.032298	-0.01123046875
0.032348	-0.01220703125
0.032398	-0.005615234375
0.032448	0.00244140625
0.032498	0.004638671875
0.032548	0.005615234375
0.032598	0.000732421875
0.032648	0.001708984375
0.032698	0.0078125
0.032748	0.006591796875
0.032798	0.007568359375
0.032848	0.01220703125
0.032898	0.00244140625
0.032948	-0.002685546875
0.032998	0.003173828125
0.033048	0.002685546875
0.033098	-0.00390625
0.033148	-0.002197265625
0.033198	0.0009765625
0.033248	-0.0009765625
0.033298	-0.00341796875
0.033348	-0.007568359375
0.033398	-0.009765625
0.033448	-0.012939453125
0.033498	-0.007568359375
0.033548	-0.0078125
0.033598	-0.004638671875
0.033648	-0.00439453125
0.033698	-0.003662109375
0.033748	-0.003173828125
0.033798	-0.004150390625
0.033848	-0.006103515625
0.033898	-0.008056640625
0.033948	-0.005615234375
0.033998	-0.00390625
0.034048	0.005126953125
0.034098	0.00634765625
0.034148	-0.004150390625
0.034198	0.001708984375
0.034248	0.0087890625
0.034298	0.009765625
0.034348	0.00537109375
0.034398	0.00146484375
0.034448	-0.00341796875
0.034498	-0.001708984375
0.034548	-0.00732421875
0.034598	-0.00439453125
0.034648	-0.004150390625
0.034698	-0.0029296875
0.034748	-0.00341796875
0.034798	-0.00048828125
0.034848	0.00537109375
0.034898	0.01171875
0.034948	0.002197265625
0.034998	-0.01025390625
0.035048	-0.022216796875
0.035098	-0.024169921875
0.035148	-0.01416015625
0.035198	-0.0029296875
0.035248	0.00927734375
0.035298	0.01708984375
0.035348	0.015380859375
0.035398	0.004150390625
0.035448	0.006103515625
0.035498	0.001220703125
0.035548	-0.001220703125
0.035598	0.00634765625
0.035648	0.00390625
0.035698	-0.001220703125
0.035748	0.00244140625
0.035798	0.00634765625
0.035848	0.004638671875
0.035898	0.0009765625
0.035948	0.00341796875
0.035998	0.008544921875
0.036048	0.0009765625
0.036098	-0.003173828125
0.036148	-0.006103515625
0.036198	-0.00341796875
0.036248	-0.009033203125
0.036298	-0.010986328125
0.036348	-0.006591796875
0.036398	-0.003662109375
0.036448	-0.0009765625
0.036498	0
0.036548	0.005859375
0.036598	0.0078125
0.036648	0.012939453125
0.036698	0.013916015625
0.036748	0.002685546875
0.036798	-0.006103515625
0.036848	-0.007568359375
0.036898	-0.00439453125
0.036948	-0.001708984375
0.036998	0.00390625
0.037048	0.005615234375
0.037098	-0.001953125
0.037148	-0.001953125
0.037198	-0.008056640625
0.037248	-0.00244140625
0.037298	0.005859375
0.037348	0.005126953125
0.037398	0.00048828125
0.037448	0.00439453125
0.037498	0.005615234375
0.037548	-0.001708984375
0.037598	-0.002197265625
0.037648	-0.003662109375
0.037698	-0.005126953125
0.037748	-0.010498046875
0.037798	-0.013916015625
0.037848	-0.017333984375
0.037898	-0.010986328125
0.037948	-0.000732421875
0.037998	-0.001220703125
0.038048	0.008056640625
0.038098	0.0087890625
0.038148	-0.00537109375
0.038198	-0.01611328125
0.038248	-0.008056640625
0.038298	-0.000244140625
0.038348	0.004638671875
0.038398	0.00146484375
0.038448	0.0107421875
0.038498	0.016845703125
0.038548	0.00537109375
0.038598	-0.009765625
0.038648	-0.011962890625
0.038698	-0.01220703125
0.038748	-0.013671875
0.038798	-0.020263671875
0.038848	-0.02392578125
0.038898	-0.022216796875
0.038948	-0.01611328125
0.038998	-0.030517578125
0.039048	-0.030517578125
0.039098	-0.017822265625
0.039148	-0.01220703125
0.039198	-0.006103515625
0.039248	0.001708984375
0.039298	-0.006591796875
0.039348	-0.003173828125
0.039398	0
0.039448	0.009521484375
0.039498	0.017578125
0.039548	0.0078125
0.039598	-0.002685546875
0.039648	-0.00146484375
0.039698	0.0048828125
0.039748	0.010498046875
0.039798	0.01025390625
0.039848	0.006103515625
0.039898	0
0.039948	-0.006591796875
0.039998	-0.006591796875
0.040048	0.00390625
0.040098	0.010498046875
0.040148	0.010986328125
0.040198	0.007568359375
0.040248	-0.0009765625
0.040298	0.002197265625
0.040348	0.010498046875
0.040398	0.011474609375
0.040448	0.004150390625
0.040498	0.00048828125
0.040548	0.004638671875
0.040598	0.009765625
0.040648	0.008056640625
0.040698	0.002197265625
0.040748	0.001708984375
0.040798	-0.0009765625
0.040848	0.0048828125
0.040898	0.010986328125
0.040948	0.009765625
0.040997	0.000244140625
0.041047	-0.0029296875
0.041097	-0.003662109375
0.041147	-0.00830078125
0.041197	-0.010498046875
0.041247	-0.01220703125
0.041297	-0.0029296875
0.041347	-0.00390625
0.041397	-0.0087890625
0.041447	-0.013427734375
0.041497	-0.01318359375
0.041547	-0.01025390625
0.041597	-0.00439453125
0.041647	0.002685546875
0.041697	0.00244140625
0.041747	0.00537109375
0.041797	0.010009765625
0.041847	0.000732421875
0.041897	-0.00439453125
0.041947	0
0.041997	0.0087890625
0.042047	0.0048828125
0.042097	-0.000732421875
0.042147	0.00048828125
0.042197	0.00048828125
0.042247	-0.0009765625
0.042297	0
0.042347	-0.000244140625
0.042397	0.005126953125
0.042447	0.00537109375
0.042497	0.005126953125
0.042547	0.00732421875
0.042597	-0.000244140625
0.042647	-0.00439453125
0.042697	0.005615234375
0.042747	0.0126953125
0.042797	0.008544921875
0.042847	0.003173828125
0.042897	-0.001220703125
0.042947	0.000244140625
0.042997	0.001953125
0.043047	0.000732421875
0.043097	-0.001953125
0.043147	0.000732421875
0.043197	-0.001708984375
0.043247	-0.01220703125
0.043297	-0.0126953125
0.043347	-0.008056640625
0.043397	-0.012451171875
0.043447	-0.012939453125
0.043497	-0.012939453125
0.043547	-0.012451171875
0.043597	-0.016357421875
0.043647	-0.015625
0.043697	-0.012451171875
0.043747	-0.00927734375
0.043797	-0.006103515625
0.043847	-0.010009765625
0.043897	-0.015380859375
0.043947	-0.009765625
0.043997	-0.00830078125
0.044047	-0.0087890625
0.044097	-0.0078125
0.044147	-0.004638671875
0.044197	-0.004638671875
0.044247	-0.003173828125
0.044297	-0.005615234375
0.044347	-0.005859375
0.044397	-0.010986328125
0.044447	-0.01171875
0.044497	-0.010498046875
0.044547	-0.00390625
0.044597	-0.00146484375
0.044647	0.00146484375
0.044697	0.000732421875
0.044747	0
0.044797	-0.005126953125
0.044847	-0.012939453125
0.044897	-0.011962890625
0.044947	-0.013916015625
0.044997	-0.00439453125
0.045047	-0.00341796875
0.045097	-0.001953125
0.045147	0.00146484375
0.045197	0
0.045247	0.001220703125
0.045297	-0.001953125
0.045347	0.002685546875
0.045397	0.00634765625
0.045447	0.00927734375
0.045497	0.02001953125
0.045547	0.0146484375
0.045597	0.0126953125
0.045647	0.0107421875
0.045697	0.00537109375
0.045747	0
0.045797	0.01025390625
0.045847	0.018310546875
0.045897	0.017822265625
0.045947	0.0146484375
0.045997	0.013427734375
0.046047	0.010986328125
0.046097	0.00732421875
0.046147	0.00439453125
0.046197	-0.001708984375
0.046247	-0.00146484375
0.046297	0.00244140625
0.046347	-0.001708984375
0.046397	-0.00390625
0.046447	0.0009765625
0.046497	0.012451171875
0.046547	0.015380859375
0.046597	0.0078125
0.046647	-0.010498046875
0.046697	-0.01318359375
0.046747	-0.01220703125
0.046797	-0.01904296875
0.046847	-0.02294921875
0.046897	-0.010009765625
0.046947	-0.005859375
0.046997	-0.00830078125
0.047047	-0.008056640625
0.047097	-0.004638671875
0.047147	-0.0126953125
0.047197	-0.0078125
0.047247	-0.00341796875
0.047297	-0.00732421875
0.047347	0.0009765625
0.047397	0.001220703125
0.047447	-0.007080078125
0.047497	-0.0087890625
0.047547	-0.0029296875
0.047597	0.000244140625
0.047647	-0.0009765625
0.047697	-0.014892578125
0.047747	-0.011474609375
0.047797	-0.00927734375
0.047847	-0.009765625
0.047897	0.00244140625
0.047947	0.0068359375
0.047997	0.000244140625
0.048047	-0.0029296875
0.048097	-0.005615234375
0.048147	-0.002197265625
0.048197	-0.000732421875
0.048247	-0.010498046875
0.048297	-0.010986328125
0.048347	-0.007568359375
0.048397	-0.007568359375
0.048447	-0.002685546875
0.048497	0.003173828125
0.048547	0.005615234375
0.048597	0.007080078125
0.048647	0.0087890625
0.048697	0.010498046875
0.048747	0.01025390625
0.048797	0.005615234375
0.048847	0.0087890625
0.048897	0.00244140625
0.048947	-0.013916015625
0.048997	-0.0087890625
0.049047	0.00341796875
0.049097	0.01171875
0.049147	-0.00244140625
0.049197	-0.009521484375
0.049247	-0.00048828125
0.049297	0.01025390625
0.049347	0.013427734375
0.049397	0.008544921875
0.049447	0.0078125
0.049497	0.004638671875
0.049547	0.008544921875
0.049597	0.00634765625
0.049647	0.004150390625
0.049697	-0.005615234375
0.049747	-0.00439453125
0.049797	-0.000732421875
0.049847	-0.001220703125
0.049897	-0.0087890625
0.049947	-0.01025390625
0.049997	-0.01220703125
0.050047	-0.014404296875
0.050097	-0.009765625
0.050147	-0.010986328125
0.050197	-0.007080078125
0.050247	-0.001220703125
0.050297	0
0.050347	0.000732421875
0.050397	-0.004150390625
0.050447	-0.00439453125
0.050497	-0.011474609375
0.050547	-0.018798828125
0.050597	-0.01904296875
0.050647	-0.013427734375
0.050697	-0.008544921875
0.050747	-0.003173828125
0.050797	0.00244140625
0.050847	0.012451171875
0.050897	0.015380859375
0.050947	0.01025390625
0.050997	0.00732421875
0.051047	-0.004150390625
0.051097	-0.01123046875
0.051147	-0.007568359375
0.051197	-0.00341796875
0.051247	0.008544921875
0.051297	0.008056640625
0.051347	0.008056640625
0.051397	-0.002197265625
0.051447	-0.007568359375
0.051497	-0.0009765625
0.051547	0.0087890625
0.051597	0.01123046875
0.051647	0.010009765625
0.051697	0.01513671875
0.051747	0.012939453125
0.051797	0.008056640625
0.051847	0.006591796875
0.051897	0.00341796875
0.051947	-0.003662109375
0.051997	-0.009033203125
0.052047	-0.013427734375
0.052097	-0.016357421875
0.052147	-0.017333984375
0.052197	-0.01025390625
0.052247	-0.009033203125
0.052297	-0.007568359375
0.052347	-0.007080078125
0.052397	-0.008544921875
0.052447	-0.00439453125
0.052497	0.000244140625
0.052547	0.00244140625
0.052597	0.000732421875
0.052647	-0.002685546875
0.052697	-0.00439453125
0.052747	-0.001220703125
0.052797	0.003662109375
0.052847	0.00927734375
0.052897	0.00439453125
0.052947	-0.004150390625
0.052997	-0.001953125
0.053047	-0.00341796875
0.053097	-0.00341796875
0.053147	-0.000732421875
0.053197	-0.005126953125
0.053247	-0.015380859375
0.053297	-0.019775390625
0.053347	-0.012451171875
0.053397	-0.001220703125
0.053447	0.004150390625
0.053497	0.006591796875
0.053547	0.0068359375
0.053597	0.000244140625
0.053647	0.00146484375
0.053697	0.005615234375
0.053747	0.006591796875
0.053797	0.009521484375
0.053847	0.003173828125
0.053897	0.005615234375
0.053947	0.00439453125
0.053997	0.0078125
0.054047	0.0126953125
0.054097	0.007568359375
0.054147	0.005615234375
0.054197	0.007568359375
0.054247	0.004150390625
0.054297	-0.004150390625
0.054347	-0.00439453125
0.054397	-0.008544921875
0.054447	-0.008056640625
0.054497	-0.00048828125
0.054547	0.0029296875
0.054597	-0.0009765625
0.054647	0.0048828125
0.054697	0.01171875
0.054747	0.004638671875
0.054797	-0.009765625
0.054847	-0.01220703125
0.054897	0
0.054947	0.00341796875
0.054997	0.00146484375
0.055047	-0.00244140625
0.055097	-0.00634765625
0.055147	-0.000244140625
0.055197	-0.007568359375
0.055247	-0.0087890625
0.055297	-0.0029296875
0.055347	-0.001953125
0.055397	-0.00390625
0.055447	-0.0048828125
0.055497	-0.00830078125
0.055547	-0.013427734375
0.055597	-0.0087890625
0.055647	-0.00634765625
0.055697	-0.00732421875
0.055747	-0.0048828125
0.055797	-0.00146484375
0.055847	0.01416015625
0.055897	0.019287109375
0.055947	0.00048828125
0.055997	-0.00439453125
0.056047	0.007080078125
0.056097	0.005126953125
0.056147	-0.0087890625
0.056197	-0.013671875
0.056247	-0.011474609375
0.056297	-0.005126953125
0.056347	-0.004638671875
0.056397	-0.00390625
0.056447	-0.0068359375
0.056497	-0.007568359375
0.056547	-0.00048828125
0.056597	0.0078125
0.056647	0.005859375
0.056697	0.005615234375
0.056747	-0.003173828125
0.056797	-0.00830078125
0.056847	-0.00341796875
0.056897	-0.009033203125
0.056947	-0.016845703125
0.056997	-0.01611328125
0.057047	-0.001220703125
0.057097	0.002685546875
0.057147	0.0087890625
0.057197	0.011474609375
0.057247	0.01513671875
0.057297	0.01123046875
0.057346	0.01025390625
0.057396	-0.000732421875
0.057446	-0.00830078125
0.057496	-0.00537109375
0.057546	-0.00830078125
0.057596	-0.003662109375
0.057646	-0.00439453125
0.057696	-0.0029296875
0.057746	-0.002197265625
0.057796	-0.008544921875
0.057846	-0.00732421875
0.057896	-0.00634765625
0.057946	-0.004150390625
0.057996	-0.01318359375
0.058046	-0.011474609375
0.058096	0.002197265625
0.058146	0.01220703125
0.058196	0.000732421875
0.058246	-0.00439453125
0.058296	-0.002685546875
0.058346	0.005126953125
0.058396	0.011962890625
0.058446	0.0087890625
0.058496	0.003173828125
0.058546	-0.000732421875
0.058596	-0.001708984375
0.058646	0.002197265625
0.058696	0.008544921875
0.058746	0.00244140625
0.058796	0.005859375
0.058846	0.00439453125
0.058896	0.01025390625
0.058946	0.0068359375
0.058996	0.00048828125
0.059046	0.00439453125
0.059096	-0.000244140625
0.059146	0.000244140625
0.059196	-0.003662109375
0.059246	-0.011962890625
0.059296	-0.010986328125
0.059346	-0.02001953125
0.059396	-0.009765625
0.059446	-0.00390625
0.059496	-0.000732421875
0.059546	0.005126953125
0.059596	0.005615234375
0.059646	0.0029296875
0.059696	-0.007568359375
0.059746	-0.0087890625
0.059796	-0.012451171875
0.059846	-0.015869140625
0.059896	-0.01416015625
0.059946	-0.00341796875
0.059996	0.002197265625
0.060046	-0.000244140625
0.060096	0.002685546875
0.060146	0.0068359375
0.060196	0.000732421875
0.060246	0.001708984375
0.060296	0.00439453125
0.060346	0.006103515625
0.060396	0.0068359375
0.060446	0.00439453125
0.060496	-0.0029296875
0.060546	-0.0048828125
0.060596	-0.005859375
0.060646	-0.00048828125
0.060696	0.00341796875
0.060746	0.00341796875
0.060796	0.001708984375
0.060846	0.00732421875
0.060896	0.005126953125
0.060946	0.0048828125
0.060996	0.00439453125
0.061046	0.004150390625
0.061096	0.00048828125
0.061146	-0.007080078125
0.061196	-0.01513671875
0.061246	-0.010986328125
0.061296	-0.001953125
0.061346	-0.00048828125
0.061396	-0.002197265625
0.061446	-0.005615234375
0.061496	-0.008544921875
0.061546	-0.00732421875
0.061596	-0.009765625
0.061646	-0.00927734375
0.061696	-0.01513671875
0.061746	-0.01318359375
0.061796	-0.0029296875
0.061846	0.00244140625
0.061896	0.0009765625
0.061946	-0.0078125
0.061996	-0.00439453125
0.062046	-0.00244140625
0.062096	-0.002197265625
0.062146	0.007080078125
0.062196	0.010498046875
0.062246	0.004638671875
0.062296	-0.006103515625
0.062346	-0.01220703125
0.062396	-0.00439453125
0.062446	0.001220703125
0.062496	0.001220703125
0.062546	0.0009765625
0.062596	-0.002685546875
0.062646	-0.007568359375
0.062696	-0.007080078125
0.062746	-0.000732421875
0.062796	0.004638671875
0.062846	0.01171875
0.062896	0.009521484375
0.062946	0.00390625
0.062996	-0.002197265625
0.063046	-0.0048828125
0.063096	0.01416015625
0.063146	0.02978515625
0.063196	0.026611328125
0.063246	0.020263671875
0.063296	0.00830078125
0.063346	-0.00830078125
0.063396	-0.021484375
0.063446	-0.017578125
0.063496	-0.00927734375
0.063546	-0.007568359375
0.063596	-0.001220703125
0.063646	0.006591796875
0.063696	0.00634765625
0.063746	0.00390625
0.063796	-0.00048828125
0.063846	0.0009765625
0.063896	0.00732421875
0.063946	0.01904296875
0.063996	0.01611328125
0.064046	0.005615234375
0.064096	-0.01123046875
0.064146	-0.022216796875
0.064196	-0.013916015625
0.064246	-0.0029296875
0.064296	0.00537109375
0.064346	0.005615234375
0.064396	-0.007568359375
0.064446	-0.010986328125
0.064496	0
0.064546	-0.006103515625
0.064596	-0.01513671875
0.064646	-0.015380859375
0.064696	-0.009765625
0.064746	-0.001708984375
0.064796	0.002685546875
0.064846	0.010009765625
0.064896	0.011474609375
0.064946	0.01025390625
0.064996	0.00048828125
0.065046	-0.003662109375
0.065096	-0.009033203125
0.065146	-0.0166015625
0.065196	-0.019287109375
0.065246	-0.010009765625
0.065296	-0.003662109375
0.065346	-0.001953125
0.065396	-0.007568359375
0.065446	0.000244140625
0.065496	0.003173828125
0.065546	0.007568359375
0.065596	0.0048828125
0.065646	-0.00341796875
0.065696	-0.0029296875
0.065746	0.00341796875
0.065796	-0.00048828125
0.065846	-0.011962890625
0.065896	-0.012451171875
0.065946	-0.001220703125
0.065996	0.005126953125
0.066046	0.000732421875
0.066096	0.002685546875
0.066146	-0.00341796875
0.066196	-0.00927734375
0.066246	-0.009033203125
0.066296	-0.00048828125
0.066346	0.005126953125
0.066396	0.007080078125
0.066446	0.000244140625
0.066496	0.00244140625
0.066546	-0.00048828125
0.066596	-0.0009765625
0.066646	-0.00732421875
0.066696	-0.009765625
0.066746	-0.00927734375
0.066796	-0.00537109375
0.066846	0.00732421875
0.066896	0.00390625
0.066946	-0.010009765625
0.066996	-0.015625
0.067046	-0.016845703125
0.067096	-0.012451171875
0.067146	-0.01904296875
0.067196	-0.020263671875
0.067246	-0.0166015625
0.067296	-0.00830078125
0.067346	-0.009033203125
0.067396	-0.012939453125
0.067446	-0.011962890625
0.067496	-0.001708984375
0.067546	-0.001220703125
0.067596	-0.003173828125
0.067646	-0.002685546875
0.067696	-0.013427734375
0.067746	-0.010498046875
0.067796	-0.00146484375
0.067846	-0.00146484375
0.067896	0.000732421875
0.067946	0.005859375
0.067996	0.002197265625
0.068046	0.001220703125
0.068096	-0.002685546875
0.068146	-0.006103515625
0.068196	0.00048828125
0.068246	0.001708984375
0.068296	0.001708984375
0.068346	-0.000732421875
0.068396	0.00146484375
0.068446	0.008544921875
0.068496	0.004638671875
0.068546	0.002197265625
0.068596	0.00537109375
0.068646	0.013916015625
0.068696	0.010009765625
0.068746	0.006103515625
0.068796	0.010498046875
0.068846	0.01025390625
0.068896	0.005859375
0.068946	0.00341796875
0.068996	0.0078125
0.069046	0.00537109375
0.069096	0.01123046875
0.069146	0.0078125
0.069196	0.005126953125
0.069246	0.001708984375
0.069296	-0.00537109375
0.069346	-0.005126953125
0.069396	-0.00341796875
0.069446	0.0048828125
0.069496	0.01220703125
0.069546	0.00634765625
0.069596	-0.00244140625
0.069646	-0.00537109375
0.069696	-0.005615234375
0.069746	-0.00244140625
0.069796	-0.0029296875
0.069846	-0.001220703125
0.069896	-0.003662109375
0.069946	-0.010498046875
0.069996	0.001708984375
0.070046	0.001708984375
0.070096	-0.0009765625
0.070146	-0.0107421875
0.070196	-0.01416015625
0.070246	-0.0146484375
0.070296	-0.00390625
0.070346	0.0048828125
0.070396	0.009765625
0.070446	0.006103515625
0.070496	-0.006591796875
0.070546	-0.008544921875
0.070596	0.0048828125
0.070646	0.013671875
0.070696	0.012451171875
0.070746	0.0029296875
0.070796	-0.003662109375
0.070846	0.0009765625
0.070896	-0.0009765625
0.070946	0.004638671875
0.070996	0.005859375
0.071046	0.0048828125
0.071096	-0.004638671875
0.071146	-0.010986328125
0.071196	-0.011474609375
0.071246	-0.006103515625
0.071296	0.000732421875
0.071346	0.007568359375
0.071396	0.00634765625
0.071446	-0.01123046875
0.071496	-0.020263671875
0.071546	-0.018310546875
0.071596	-0.013427734375
0.071646	-0.00341796875
0.071696	-0.0029296875
0.071746	-0.0048828125
0.071796	0.00732421875
0.071846	0.01220703125
0.071896	0.005126953125
0.071946	-0.00146484375
0.071996	-0.001708984375
0.072046	-0.006591796875
0.072096	-0.005126953125
0.072146	-0.005859375
0.072196	-0.007568359375
0.072246	-0.001220703125
0.072296	-0.0087890625
0.072346	-0.012451171875
0.072396	-0.008056640625
0.072446	-0.00146484375
0.072496	0.005126953125
0.072546	0.0087890625
0.072596	0.005126953125
0.072646	0.004150390625
0.072696	-0.001953125
0.072746	0.00048828125
0.072796	0.017578125
0.072846	0.019287109375
0.072896	0.007080078125
0.072946	-0.001953125
0.072996	-0.004150390625
0.073046	-0.010498046875
0.073096	-0.011962890625
0.073146	-0.009033203125
0.073196	-0.009033203125
0.073246	-0.005126953125
0.073296	0.006103515625
0.073346	0.01318359375
0.073396	0.0048828125
0.073446	-0.011474609375
0.073496	-0.014404296875
0.073546	0.001953125
0.073596	0.0029296875
0.073646	0.003662109375
0.073696	0.00146484375
0.073745	0.0068359375
0.073795	-0.000244140625
0.073845	-0.0107421875
0.073895	-0.006591796875
0.073945	-0.0078125
0.073995	-0.01513671875
0.074045	-0.010498046875
0.074095	-0.011962890625
0.074145	-0.008544921875
0.074195	-0.00439453125
0.074245	-0.008056640625
0.074295	-0.014404296875
0.074345	-0.01171875
0.074395	-0.013916015625
0.074445	-0.01318359375
0.074495	-0.011474609375
0.074545	-0.004638671875
0.074595	-0.006103515625
0.074645	-0.001953125
0.074695	0.001220703125
0.074745	0.0078125
0.074795	0.008056640625
0.074845	0.01025390625
0.074895	0.013427734375
0.074945	0.011474609375
0.074995	0.004638671875
0.075045	-0.000732421875
0.075095	0.00732421875
0.075145	0.014892578125
0.075195	0.0146484375
0.075245	0.0126953125
0.075295	0.016845703125
0.075345	0.0126953125
0.075395	0.0146484375
0.075445	0.0126953125
0.075495	0.011962890625
0.075545	0.0087890625
0.075595	0.005859375
0.075645	0.01220703125
0.075695	0.0107421875
0.075745	0.013427734375
0.075795	0.002197265625
0.075845	-0.003173828125
0.075895	-0.003662109375
0.075945	-0.006103515625
0.075995	-0.00390625
0.076045	0.002197265625
0.076095	0.0048828125
0.076145	-0.00048828125
0.076195	-0.004638671875
0.076245	-0.002197265625
0.076295	-0.008544921875
0.076345	-0.014892578125
0.076395	-0.010009765625
0.076445	-0.001708984375
0.076495	-0.004638671875
0.076545	-0.0068359375
0.076595	0.00048828125
0.076645	0.002197265625
0.076695	-0.00244140625
0.076745	-0.005126953125
0.076795	-0.004638671875
0.076845	-0.013427734375
0.076895	-0.016357421875
0.076945	-0.014892578125
0.076995	-0.013671875
0.077045	-0.015380859375
0.077095	-0.018310546875
0.077145	-0.0205078125
0.077195	-0.013671875
0.077245	-0.010498046875
0.077295	-0.007568359375
0.077345	-0.0029296875
0.077395	-0.0068359375
0.077445	-0.020263671875
0.077495	-0.028076171875
0.077545	-0.017333984375
0.077595	-0.00244140625
0.077645	-0.005615234375
0.077695	-0.003662109375
0.077745	-0.000732421875
0.077795	-0.001708984375
0.077845	0.00048828125
0.077895	-0.000732421875
0.077945	-0.00439453125
0.077995	-0.003662109375
0.078045	-0.00146484375
0.078095	0.005615234375
0.078145	0.006103515625
0.078195	-0.004150390625
0.078245	-0.002685546875
0.078295	0.001708984375
0.078345	0.001953125
0.078395	-0.001708984375
0.078445	0.00439453125
0.078495	0.004150390625
0.078545	0.00390625
0.078595	0.010498046875
0.078645	0.009765625
0.078695	0.0107421875
0.078745	0.014892578125
0.078795	0.014404296875
0.078845	0.010009765625
0.078895	0.0068359375
0.078945	0.001708984375
0.078995	0.0048828125
0.079045	0.006591796875
0.079095	0.00927734375
0.079145	0.007080078125
0.079195	-0.001708984375
0.079245	-0.0107421875
0.079295	-0.0029296875
0.079345	0.005615234375
0.079395	0.010986328125
0.079445	0.013427734375
0.079495	0.0068359375
0.079545	0.000732421875
0.079595	-0.00146484375
0.079645	-0.01513671875
0.079695	-0.018798828125
0.079745	-0.008056640625
0.079795	0.001708984375
0.079845	0.002685546875
0.079895	-0.0048828125
0.079945	-0.008544921875
0.079995	-0.00634765625
0.080045	-0.002197265625
0.080095	-0.00146484375
0.080145	-0.001708984375
0.080195	0.003662109375
0.080245	0.00830078125
0.080295	0.01123046875
0.080345	0.009033203125
0.080395	0.004150390625
0.080445	-0.00390625
0.080495	0.00146484375
0.080545	0.00146484375
0.080595	0.006591796875
0.080645	0.0166015625
0.080695	0.009521484375
0.080745	-0.001953125
0.080795	-0.002685546875
0.080845	0.00146484375
0.080895	0.00390625
0.080945	0.00927734375
0.080995	-0.00830078125
0.081045	-0.018310546875
0.081095	-0.01708984375
0.081145	-0.011474609375
0.081195	-0.008544921875
0.081245	-0.0107421875
0.081295	-0.013671875
0.081345	-0.0107421875
0.081395	-0.007568359375
0.081445	-0.00390625
0.081495	-0.0029296875
0.081545	0.000244140625
0.081595	-0.00048828125
0.081645	-0.00537109375
0.081695	-0.00146484375
0.081745	0.00537109375
0.081795	0.00146484375
0.081845	-0.001953125
0.081895	-0.00146484375
0.081945	-0.000732421875
0.081995	-0.003662109375
0.082045	-0.011474609375
0.082095	-0.012451171875
0.082145	-0.00244140625
0.082195	0.00439453125
0.082245	0.00341796875
0.082295	0.00830078125
0.082345	0.009765625
0.082395	0.005859375
0.082445	0.0029296875
0.082495	-0.00732421875
0.082545	0.001708984375
0.082595	0.004150390625
0.082645	0.005615234375
0.082695	0.014404296875
0.082745	0.02587890625
0.082795	0.020751953125
0.082845	0.009521484375
0.082895	0.0048828125
0.082945	0.001220703125
0.082995	-0.003173828125
0.083045	-0.001953125
0.083095	-0.0048828125
0.083145	-0.012939453125
0.083195	-0.00634765625
0.083245	-0.01318359375
0.083295	-0.00830078125
0.083345	-0.014892578125
0.083395	-0.018798828125
0.083445	-0.01025390625
0.083495	0.001953125
0.083545	0.000244140625
0.083595	-0.000732421875
0.083645	-0.001220703125
0.083695	-0.003173828125
0.083745	-0.004150390625
0.083795	-0.00439453125
0.083845	-0.0068359375
0.083895	-0.01220703125
0.083945	-0.009521484375
0.083995	-0.01220703125
0.084045	-0.01611328125
0.084095	-0.0029296875
0.084145	-0.00439453125
0.084195	-0.013427734375
0.084245	-0.020751953125
0.084295	-0.0166015625
0.084345	-0.006103515625
0.084395	-0.00244140625
0.084445	-0.002685546875
0.084495	0.002685546875
0.084545	0.01171875
0.084595	0.01416015625
0.084645	0.016357421875
0.084695	0.013427734375
0.084745	0.0087890625
0.084795	0.0068359375
0.084845	0
0.084895	-0.01025390625
0.084945	-0.015625
0.084995	-0.008056640625
0.085045	-0.009033203125
0.085095	-0.015869140625
0.085145	-0.008056640625
0.085195	0.001708984375
0.085245	0.006591796875
0.085295	0.005615234375
0.085345	0.00439453125
0.085395	0.0087890625
0.085445	0.00390625
0.085495	0.001708984375
0.085545	-0.005859375
0.085595	-0.011474609375
0.085645	-0.009033203125
0.085695	-0.003173828125
0.085745	-0.002685546875
0.085795	0.003662109375
0.085845	0.00927734375
0.085895	0.00537109375
0.085945	-0.001220703125
0.085995	-0.001220703125
0.086045	-0.0048828125
0.086095	-0.00341796875
0.086145	-0.001708984375
0.086195	0.0029296875
0.086245	-0.0009765625
0.086295	-0.00732421875
0.086345	-0.008056640625
0.086395	-0.006103515625
0.086445	-0.008056640625
0.086495	-0.01513671875
0.086545	-0.007568359375
0.086595	-0.00537109375
0.086645	0.0107421875
0.086695	0.01416015625
0.086745	0.019287109375
0.086795	0.0166015625
0.086845	0.006591796875
0.086895	-0.004638671875
0.086945	-0.000732421875
0.086995	0.010498046875
0.087045	0.012451171875
0.087095	0.005615234375
0.087145	0.001953125
0.087195	0.0029296875
0.087245	-0.001953125
0.087295	0.00146484375
0.087345	-0.00048828125
0.087395	0.001220703125
0.087445	-0.000732421875
0.087495	0.009033203125
0.087545	0.003173828125
0.087595	-0.002685546875
0.087645	-0.00244140625
0.087695	0
0.087745	-0.003662109375
0.087795	-0.00732421875
0.087845	-0.014892578125
0.087895	-0.010009765625
0.087945	-0.002685546875
0.087995	0.019287109375
0.088045	0.015869140625
0.088095	0.00048828125
0.088145	-0.01513671875
0.088195	-0.01171875
0.088245	-0.0029296875
0.088295	-0.003173828125
0.088345	0.000732421875
0.088395	-0.0029296875
0.088445	0.00390625
0.088495	0.005615234375
0.088545	0.004150390625
0.088595	-0.0087890625
0.088645	-0.00537109375
0.088695	0.000732421875
0.088745	0.00244140625
0.088795	-0.001220703125
0.088845	-0.019287109375
0.088895	-0.023193359375
0.088945	-0.014404296875
0.088995	-0.0234375
0.089045	-0.009521484375
0.089095	-0.00439453125
0.089145	-0.0029296875
0.089195	-0.00244140625
0.089245	-0.0087890625
0.089295	-0.0166015625
0.089345	-0.0126953125
0.089395	-0.011474609375
0.089445	-0.00244140625
0.089495	-0.002197265625
0.089545	-0.011474609375
0.089595	-0.014404296875
0.089645	-0.00146484375
0.089695	0.000244140625
0.089745	-0.005615234375
0.089795	-0.019775390625
0.089845	-0.02392578125
0.089895	-0.0107421875
0.089945	0.0009765625
0.089995	0.00390625
0.090045	-0.006103515625
0.090095	-0.00732421875
0.090144	-0.00341796875
0.090194	0.002197265625
0.090244	0.000244140625
0.090294	-0.004638671875
0.090344	-0.0029296875
0.090394	0.003173828125
0.090444	0.00830078125
0.090494	0.01025390625
0.090544	0.011474609375
0.090594	0.010009765625
0.090644	0.000244140625
0.090694	-0.003173828125
0.090744	-0.0068359375
0.090794	0.004150390625
0.090844	0.001953125
0.090894	-0.0009765625
0.090944	-0.01171875
0.090994	-0.015869140625
0.091044	-0.009521484375
0.091094	-0.0029296875
0.091144	-0.010986328125
0.091194	-0.020263671875
0.091244	-0.01220703125
0.091294	0.001220703125
0.091344	0.00537109375
0.091394	0.002685546875
0.091444	0.001708984375
0.091494	0.000732421875
0.091544	0.001220703125
0.091594	0.007568359375
0.091644	0.0078125
0.091694	0.00439453125
0.091744	0.002685546875
0.091794	0.01123046875
0.091844	0.013427734375
0.091894	0.01025390625
0.091944	0.006103515625
0.091994	0.009521484375
0.092044	0.01171875
0.092094	0.01220703125
0.092144	0.0107421875
0.092194	0.003173828125
0.092244	-0.004638671875
0.092294	-0.001220703125
0.092344	0.014404296875
0.092394	0.015869140625
0.092444	0.00537109375
0.092494	-0.001220703125
0.092544	-0.00244140625
0.092594	-0.0087890625
0.092644	-0.010498046875
0.092694	-0.00537109375
0.092744	-0.0068359375
0.092794	-0.0087890625
0.092844	-0.0048828125
0.092894	0.002197265625
0.092944	-0.00634765625
0.092994	-0.001953125
0.093044	0.00244140625
0.093094	-0.005615234375
0.093144	-0.008544921875
0.093194	-0.00732421875
0.093244	-0.00244140625
0.093294	-0.001708984375
0.093344	-0.004150390625
0.093394	-0.013427734375
0.093444	-0.013427734375
0.093494	-0.009521484375
0.093544	-0.0146484375
0.093594	-0.01708984375
0.093644	-0.01611328125
0.093694	-0.0048828125
0.093744	-0.01220703125
0.093794	-0.021728515625
0.093844	-0.009521484375
0.093894	-0.0048828125
0.093944	-0.005859375
0.093994	-0.006591796875
0.094044	-0.0078125
0.094094	-0.01123046875
0.094144	-0.01220703125
0.094194	-0.013916015625
0.094244	-0.0107421875
0.094294	-0.010009765625
0.094344	-0.005615234375
0.094394	0.001708984375
0.094444	0.00537109375
0.094494	0.00048828125
0.094544	0.004150390625
0.094594	-0.0009765625
0.094644	0.00341796875
0.094694	0.00634765625
0.094744	0.008056640625
0.094794	0.009033203125
0.094844	0.010009765625
0.094894	0.0087890625
0.094944	0.010009765625
0.094994	0.007080078125
0.095044	0.007568359375
0.095094	0.00439453125
0.095144	0.00390625
0.095194	0
0.095244	0.00048828125
0.095294	0.0009765625
0.095344	-0.009521484375
0.095394	-0.013916015625
0.095444	-0.01025390625
0.095494	-0.009521484375
0.095544	-0.0078125
0.095594	-0.00244140625
0.095644	-0.001953125
0.095694	-0.0078125
0.095744	-0.012451171875
0.095794	0.00244140625
0.095844	0.0107421875
0.095894	0.0078125
0.095944	0.0087890625
0.095994	0.00634765625
0.096044	-0.0048828125
0.096094	-0.00048828125
0.096144	0.012451171875
0.096194	0.010009765625
0.096244	0.008544921875
0.096294	-0.000244140625
0.096344	0
0.096394	-0.005615234375
0.096444	0.00244140625
0.096494	0.004638671875
0.096544	0.00244140625
0.096594	-0.001953125
0.096644	0
0.096694	-0.00048828125
0.096744	-0.00537109375
0.096794	-0.01904296875
0.096844	-0.015625
0.096894	-0.00732421875
0.096944	-0.001220703125
0.096994	0.0078125
0.097044	0.003173828125
0.097094	-0.0029296875
0.097144	-0.00830078125
0.097194	-0.005126953125
0.097244	0.001708984375
0.097294	0.016845703125
0.097344	0.01025390625
0.097394	0.003173828125
0.097444	-0.007080078125
0.097494	-0.005615234375
0.097544	0.000732421875
0.097594	0.00830078125
0.097644	0.00390625
0.097694	-0.0029296875
0.097744	-0.01513671875
0.097794	-0.025146484375
0.097844	-0.012451171875
0.097894	-0.01025390625
0.097944	-0.012939453125
0.097994	-0.015380859375
0.098044	-0.010986328125
0.098094	-0.006591796875
0.098144	0.001708984375
0.098194	0.008056640625
0.098244	0.010986328125
0.098294	0.00244140625
0.098344	-0.006103515625
0.098394	-0.00390625
0.098444	-0.00927734375
0.098494	-0.0078125
0.098544	-0.001953125
0.098594	0
0.098644	-0.006103515625
0.098694	-0.005126953125
0.098744	-0.00439453125
0.098794	-0.006591796875
0.098844	-0.012939453125
0.098894	-0.003173828125
0.098944	-0.00244140625
0.098994	0.007568359375
0.099044	0.004150390625
0.099094	0.007568359375
0.099144	-0.0048828125
0.099194	-0.009765625
0.099244	-0.005126953125
0.099294	0.001220703125
0.099344	0.007080078125
0.099394	0.005859375
0.099444	0.000732421875
0.099494	0.00341796875
0.099544	0.007568359375
0.099594	0.0087890625
0.099644	0.00732421875
0.099694	0.00732421875
0.099744	-0.001708984375
0.099794	-0.01123046875
0.099844	-0.010986328125
0.099894	0.000732421875
0.099944	0
[truncated: 998,000+ more rows]
