# Supplementary material for: Electro-optical mechanically flexible coaxial microprobes for minimally invasive interfacing with intrinsic neural circuits
Source: Nat Commun. 2022 Jun 7;13:3286. doi: 10.1038/s41467-022-30275-x (PMC9174211; doi:10.1038/s41467-022-30275-x)
Supplement: Supplementary file 5 — Source Data [file 41467_2022_30275_MOESM5_ESM.zip › Source Data/Figure 4/190220_047_Ch2_DPSSLaser.TXT]

0.000000	0
0.000492	0
0.000983	0
0.001475	0
0.001966	0
0.002458	0
0.002949	0
0.003441	0
0.003932	0
0.004424	0
0.004915	0
0.005407	0
0.005898	0
0.006390	0
0.006881	0
0.007373	0
0.007864	0
0.008356	0
0.008847	0
0.009339	0
0.009830	0
0.010322	0
0.010813	0
0.011305	0
0.011796	0
0.012288	0
0.012780	0
0.013271	0
0.013763	0
0.014254	-0.0048828125
0.014746	0
0.015237	0
0.015729	0
0.016220	0
0.016712	0
0.017203	0.0048828125
0.017695	0
0.018186	0
0.018678	0
0.019169	0
0.019661	0
0.020152	0
0.020644	0
0.021135	0
0.021627	0
0.022118	0
0.022610	0
0.023101	0
0.023593	0
0.024084	0
0.024576	0
0.025068	0
0.025559	0
0.026051	0
0.026542	0
0.027034	0
0.027525	0
0.028017	0
0.028508	0
0.029000	0
0.029491	0
0.029983	0
0.030474	0
0.030966	0
0.031457	0
0.031949	0
0.032440	0
0.032932	0
0.033423	0
0.033915	0
0.034406	0
0.034898	0
0.035389	0
0.035881	0
0.036372	0
0.036864	0
0.037356	0
0.037847	0
0.038339	0
0.038830	0
0.039322	0
0.039813	0
0.040305	0
0.040796	0
0.041288	0
0.041779	0
0.042271	0
0.042762	0
0.043254	0
0.043745	0
0.044237	0
0.044728	0
0.045220	0
0.045711	0
0.046203	0
0.046694	0
0.047186	0
0.047677	0
0.048169	0
0.048660	0
0.049152	0
0.049644	0
0.050135	0
0.050627	0
0.051118	0
0.051610	0
0.052101	0
0.052593	0
0.053084	0
0.053576	0
0.054067	0.0048828125
0.054559	0
0.055050	0
0.055542	0
0.056033	0
0.056525	0
0.057016	0
0.057508	0
0.057999	0
0.058491	0
0.058982	0
0.059474	0
0.059965	0
0.060457	0
0.060948	0
0.061440	0
0.061932	0
0.062423	0
0.062915	0
0.063406	0
0.063898	0
0.064389	0
0.064881	0
0.065372	0
0.065864	0
0.066355	0
0.066847	0
0.067338	0.0048828125
0.067830	0
0.068321	0
0.068813	0
0.069304	0
0.069796	0
0.070287	0
0.070779	0
0.071270	0
0.071762	0.0048828125
0.072253	0
0.072745	0
0.073236	0
0.073728	0
0.074220	0
0.074711	0
0.075203	0
0.075694	0
0.076186	0
0.076677	0
0.077169	0
0.077660	0
0.078152	0
0.078643	0
0.079135	0
0.079626	0
0.080118	0
0.080609	0
0.081101	0
0.081592	0
0.082084	0
0.082575	0
0.083067	0
0.083558	0
0.084050	0
0.084541	0
0.085033	0
0.085524	0
0.086016	0
0.086508	0
0.086999	0
0.087491	0
0.087982	0
0.088474	0
0.088965	0
0.089457	0
0.089948	0
0.090440	0
0.090931	0
0.091423	0
0.091914	0
0.092406	0
0.092897	0.0048828125
0.093389	0
0.093880	0
0.094372	0
0.094863	0
0.095355	0
0.095846	0
0.096338	0
0.096829	0
0.097321	0
0.097812	0
0.098304	0
0.098796	0
0.099287	0
0.099779	0
0.100270	0
0.100762	0
0.101253	0
0.101745	0
0.102236	0
0.102728	0
0.103219	0
0.103711	0
0.104202	0
0.104694	0
0.105185	0
0.105677	0
0.106168	0
0.106660	0
0.107151	0
0.107643	0
0.108134	0
0.108626	0
0.109117	0
0.109609	0
0.110100	0
0.110592	0
0.111084	0
0.111575	0
0.112067	0
0.112558	0
0.113050	0
0.113541	0
0.114033	0
0.114524	0
0.115016	0
0.115507	0
0.115999	0
0.116490	0
0.116982	0
0.117473	0
0.117965	0
0.118456	0
0.118948	0
0.119439	0
0.119931	0
0.120422	0
0.120914	0
0.121405	0
0.121897	0
0.122388	0
0.122880	0
0.123372	0
0.123863	0
0.124355	0
0.124846	0
0.125338	0
0.125829	0
0.126321	0
0.126812	0
0.127304	0
0.127795	0
0.128287	0
0.128778	0
0.129270	0
0.129761	0
0.130253	0
0.130744	0
0.131236	0
0.131727	0
0.132219	0
0.132710	0
0.133202	0
0.133693	0
0.134185	0
0.134676	0
0.135168	0
0.135660	0
0.136151	0
0.136643	0
0.137134	0
0.137626	0
0.138117	0
0.138609	0
0.139100	0
0.139592	0
0.140083	0
0.140575	0
0.141066	0
0.141558	0
0.142049	0
0.142541	0
0.143032	0
0.143524	0
0.144015	0
0.144507	0
0.144998	0
0.145490	0
0.145981	0
0.146473	0
0.146964	0
0.147456	0
0.147948	0
0.148439	0
0.148931	0
0.149422	0
0.149914	0
0.150405	0
0.150897	0
0.151388	0
0.151880	0
0.152371	0
0.152863	0
0.153354	0
0.153846	0
0.154337	0
0.154829	0
0.155320	0
0.155812	0
0.156303	0
0.156795	0
0.157286	0
0.157778	0
0.158269	0
0.158761	0
0.159252	0
0.159744	0
0.160236	0
0.160727	0
0.161219	0
0.161710	0
0.162202	0
0.162693	0
0.163185	0
0.163676	0
0.164168	0
0.164659	0
0.165151	0
0.165642	0
0.166134	0
0.166625	0
0.167117	0
0.167608	0
0.168100	0
0.168591	0
0.169083	0
0.169574	0
0.170066	0
0.170557	0
0.171049	0
0.171540	0
0.172032	0
0.172524	0
0.173015	0
0.173507	0
0.173998	0
0.174490	0
0.174981	0
0.175473	0.0048828125
0.175964	0
0.176456	0
0.176947	0
0.177439	0
0.177930	0
0.178422	0
0.178913	0
0.179405	0
0.179896	0
0.180388	0
0.180879	0
0.181371	0
0.181862	0
0.182354	0
0.182845	0
0.183337	0
0.183828	0
0.184320	0
0.184812	0
0.185303	0
0.185795	0
0.186286	0
0.186778	0
0.187269	0
0.187761	0
0.188252	0
0.188744	0
0.189235	0
0.189727	0
0.190218	0
0.190710	0
0.191201	0
0.191693	0
0.192184	0
0.192676	0
0.193167	0
0.193659	0
0.194150	0
0.194642	0
0.195133	0
0.195625	0
0.196116	0
0.196608	0
0.197100	0
0.197591	0
0.198083	0
0.198574	0
0.199066	0
0.199557	0
0.200049	0
0.200540	0
0.201032	0
0.201523	0
0.202015	0
0.202506	0
0.202998	0
0.203489	0
0.203981	0
0.204472	0
0.204964	0
0.205455	0
0.205947	0
0.206438	0
0.206930	0
0.207421	0
0.207913	0
0.208404	0
0.208896	0
0.209388	0
0.209879	0
0.210371	0
0.210862	0
0.211354	0
0.211845	0
0.212337	0
0.212828	0
0.213320	0
0.213811	0
0.214303	0
0.214794	0
0.215286	0
0.215777	0
0.216269	0
0.216760	0
0.217252	0
0.217743	0
0.218235	0
0.218726	0
0.219218	0.0048828125
0.219709	0
0.220201	0
0.220692	0
0.221184	0
0.221676	0
0.222167	0
0.222659	0
0.223150	0
0.223642	0
0.224133	0
0.224625	0
0.225116	0
0.225608	0
0.226099	0
0.226591	0
0.227082	0
0.227574	0
0.228065	0
0.228557	0
0.229048	0
0.229540	0
0.230031	0
0.230523	0
0.231014	0
0.231506	0
0.231997	0
0.232489	0
0.232980	0
0.233472	0
0.233964	0
0.234455	0
0.234947	0
0.235438	0
0.235930	0
0.236421	0
0.236913	0
0.237404	0
0.237896	0
0.238387	0
0.238879	0
0.239370	0
0.239862	0
0.240353	0
0.240845	0
0.241336	0
0.241828	0
0.242319	0
0.242811	0
0.243302	0
0.243794	0
0.244285	0
0.244777	0
0.245268	0
0.245760	0
0.246252	0
0.246743	0
0.247235	0
0.247726	0
0.248218	0
0.248709	0
0.249201	0
0.249692	0
0.250184	0
0.250675	0
0.251167	0
0.251658	0
0.252150	0
0.252641	0
0.253133	0
0.253624	0
0.254116	0
0.254607	0
0.255099	0
0.255590	0
0.256082	0
0.256573	0
0.257065	0
0.257556	0
0.258048	0
0.258540	0
0.259031	0
0.259523	0
0.260014	0
0.260506	0
0.260997	0
0.261489	0
0.261980	0
0.262472	0
0.262963	0
0.263455	0
0.263946	0
0.264438	0
0.264929	0
0.265421	0
0.265912	0
0.266404	0
0.266895	0
0.267387	0
0.267878	0
0.268370	0
0.268861	0
0.269353	0
0.269844	0
0.270336	0
0.270828	0
0.271319	0
0.271811	0
0.272302	0
0.272794	0
0.273285	0
0.273777	0
0.274268	0
0.274760	0
0.275251	0
0.275743	0
0.276234	0
0.276726	0
0.277217	0
0.277709	0
0.278200	0
0.278692	0
0.279183	0
0.279675	0
0.280166	0
0.280658	0
0.281149	0
0.281641	0
0.282132	0
0.282624	0
0.283116	0
0.283607	0
0.284099	0
0.284590	0
0.285082	0
0.285573	0
0.286065	0
0.286556	0
0.287048	0
0.287539	0
0.288031	0
0.288522	0
0.289014	0
0.289505	0
0.289997	0
0.290488	0
0.290980	0
0.291471	0
0.291963	0
0.292454	0
0.292946	0
0.293437	0
0.293929	0
0.294420	0
0.294912	0
0.295404	0
0.295895	0
0.296387	0
0.296878	0
0.297370	0
0.297861	0
0.298353	0
0.298844	0
0.299336	0
0.299827	0
0.300319	0
0.300810	0
0.301302	0
0.301793	0
0.302285	0
0.302776	0
0.303268	0
0.303759	0
0.304251	0
0.304742	0
0.305234	0
0.305725	0
0.306217	0
0.306708	0
0.307200	0
0.307692	0
0.308183	0
0.308675	0
0.309166	0
0.309658	0
0.310149	0
0.310641	0
0.311132	0
0.311624	0
0.312115	0
0.312607	0
0.313098	0
0.313590	0
0.314081	0
0.314573	0
0.315064	0
0.315556	0
0.316047	0
0.316539	0
0.317030	0
0.317522	0
0.318013	0
0.318505	0
0.318996	0
0.319488	0
0.319980	0
0.320471	0
0.320963	0
0.321454	0
0.321946	0
0.322437	0
0.322929	0
0.323420	0
0.323912	0
0.324403	0
0.324895	0
0.325386	0
0.325878	0
0.326369	0
0.326861	0
0.327352	0
0.327844	0
0.328335	0
0.328827	0
0.329318	0
0.329810	0
0.330301	0
0.330793	0
0.331284	0
0.331776	0
0.332268	0
0.332759	0
0.333251	0
0.333742	0
0.334234	0
0.334725	0
0.335217	0
0.335708	0
0.336200	0
0.336691	0
0.337183	0
0.337674	0
0.338166	0
0.338657	0
0.339149	0
0.339640	0
0.340132	0
0.340623	-0.0048828125
0.341115	0
0.341606	0
0.342098	0
0.342589	0
0.343081	0
0.343572	0
0.344064	0
0.344556	0
0.345047	0
0.345539	0
0.346030	0
0.346522	0
0.347013	0
0.347505	0
0.347996	0
0.348488	0
0.348979	0
0.349471	0
0.349962	0
0.350454	0
0.350945	0
0.351437	0
0.351928	0
0.352420	0
0.352911	0
0.353403	0
0.353894	0
0.354386	0
0.354877	0
0.355369	0
0.355860	0
0.356352	0
0.356844	0
0.357335	0
0.357827	0
0.358318	0
0.358810	0
0.359301	0
0.359793	0
0.360284	0
0.360776	0
0.361267	0
0.361759	-0.0048828125
0.362250	0
0.362742	0
0.363233	0
0.363725	0
0.364216	0
0.364708	0
0.365199	0
0.365691	0
0.366182	0
0.366674	0
0.367165	0
0.367657	0
0.368148	0
0.368640	0
0.369132	0
0.369623	0
0.370115	0
0.370606	0
0.371098	0
0.371589	0
0.372081	0
0.372572	0
0.373064	0
0.373555	0
0.374047	0
0.374538	0
0.375030	0
0.375521	0
0.376013	0
0.376504	0
0.376996	0
0.377487	0
0.377979	0
0.378470	0
0.378962	0
0.379453	0
0.379945	0
0.380436	0
0.380928	0
0.381420	0
0.381911	0
0.382403	0
0.382894	0
0.383386	0
0.383877	0
0.384369	0
0.384860	0
0.385352	0
0.385843	0
0.386335	0
0.386826	0
0.387318	0
0.387809	0
0.388301	0
0.388792	0
0.389284	0
0.389775	0
0.390267	0
0.390758	0
0.391250	0
0.391741	0
0.392233	0
0.392724	0
0.393216	0
0.393708	0
0.394199	0
0.394691	0
0.395182	0
0.395674	0
0.396165	0
0.396657	0
0.397148	0
0.397640	0
0.398131	0
0.398623	0
0.399114	0
0.399606	0
0.400097	0
0.400589	0
0.401080	0
0.401572	0
0.402063	0
0.402555	0
0.403046	0
0.403538	0
0.404029	0
0.404521	0
0.405012	0
0.405504	0
0.405996	0
0.406487	0
0.406979	0
0.407470	0
0.407962	0
0.408453	0
0.408945	0
0.409436	0
0.409928	0
0.410419	0
0.410911	0
0.411402	0
0.411894	0
0.412385	0
0.412877	0
0.413368	0
0.413860	0
0.414351	0
0.414843	0
0.415334	0
0.415826	0
0.416317	0
0.416809	0
0.417300	0
0.417792	0
0.418284	0
0.418775	0
0.419267	0
0.419758	0
0.420250	0
0.420741	0
0.421233	0
0.421724	0
0.422216	0
0.422707	0
0.423199	0
0.423690	0
0.424182	0
0.424673	0
0.425165	0
0.425656	0
0.426148	0
0.426639	0
0.427131	0
0.427622	0
0.428114	0
0.428605	0
0.429097	0
0.429588	0
0.430080	0
0.430572	0
0.431063	0
0.431555	0
0.432046	0
0.432538	0
0.433029	0
0.433521	0
0.434012	0
0.434504	0
0.434995	0
0.435487	0
0.435978	0
0.436470	0
0.436961	0
0.437453	0
0.437944	0
0.438436	0
0.438927	0
0.439419	0
0.439910	0
0.440402	0
0.440893	0
0.441385	0
0.441876	0
0.442368	0
0.442860	0
0.443351	0
0.443843	0
0.444334	0
0.444826	0
0.445317	0
0.445809	0
0.446300	0
0.446792	0
0.447283	0
0.447775	0
0.448266	0
0.448758	0
0.449249	0
0.449741	0
0.450232	0
0.450724	0
0.451215	0
0.451707	0
0.452198	0
0.452690	0
0.453181	0
0.453673	0
0.454164	0
0.454656	0
0.455148	0
0.455639	0
0.456131	0
0.456622	0
0.457114	0
0.457605	0
0.458097	0
0.458588	0
0.459080	0
0.459571	0
0.460063	0
0.460554	0
0.461046	0
0.461537	0
0.462029	0
0.462520	0
0.463012	0
0.463503	0
0.463995	0
0.464486	0
0.464978	0
0.465469	0
0.465961	0
0.466452	0
0.466944	0
0.467436	0
0.467927	0
0.468419	0
0.468910	0
0.469402	0
0.469893	0
0.470385	0
0.470876	0
0.471368	0
0.471859	0
0.472351	0
0.472842	0
0.473334	0
0.473825	0
0.474317	0
0.474808	0
0.475300	0
0.475791	0
0.476283	0
0.476774	0
0.477266	0
0.477757	0
0.478249	0
0.478740	0
0.479232	0
0.479724	0
0.480215	0
0.480707	0
0.481198	0
0.481690	0
0.482181	0
0.482673	0
0.483164	0
0.483656	0
0.484147	0
0.484639	0
0.485130	0
0.485622	0
0.486113	0
0.486605	0
0.487096	0
0.487588	0
0.488079	0
0.488571	0
0.489062	0
0.489554	0
0.490045	0
0.490537	0
0.491028	0
0.491520	0
0.492012	0
0.492503	0
0.492995	0
0.493486	0
0.493978	0
0.494469	0
0.494961	0
0.495452	0
0.495944	0
0.496435	0
0.496927	0
0.497418	0
0.497910	0
0.498401	0
0.498893	0
0.499384	0
0.499876	0
0.500367	0
0.500859	0
0.501350	0
0.501842	0
0.502333	0
0.502825	0
0.503316	0
0.503808	0
0.504300	0
0.504791	0
0.505283	0
0.505774	0
0.506266	0
0.506757	0
0.507249	0
0.507740	0
0.508232	0
0.508723	0
0.509215	0
0.509706	0
0.510198	0
0.510689	0
0.511181	0
0.511672	0
0.512164	0
0.512655	0
0.513147	0
0.513638	0
0.514130	0
0.514621	0
0.515113	0
0.515604	0
0.516096	0
0.516588	0
0.517079	0
0.517571	0
0.518062	0
0.518554	0
0.519045	0
0.519537	0
0.520028	0
0.520520	0
0.521011	0
0.521503	0
0.521994	0
0.522486	0
0.522977	0
0.523469	0
0.523960	0.0048828125
0.524452	0
0.524943	0
0.525435	0
0.525926	0
0.526418	0
0.526909	0
0.527401	0
0.527892	0
0.528384	0
0.528876	0
0.529367	0.0048828125
0.529859	0
0.530350	0
0.530842	0
0.531333	0
0.531825	0
0.532316	0
0.532808	0.0048828125
0.533299	0
0.533791	0
0.534282	0
0.534774	0.0048828125
0.535265	0
0.535757	0
0.536248	0
0.536740	0
0.537231	0
0.537723	0
0.538214	0
0.538706	0
0.539197	0
0.539689	0.0048828125
0.540180	0
0.540672	0
0.541164	0
0.541655	0
0.542147	0
0.542638	0
0.543130	0
0.543621	0
0.544113	0
0.544604	0
0.545096	0
0.545587	0
0.546079	0
0.546570	0
0.547062	0
0.547553	0
0.548045	0
0.548536	0
0.549028	0
0.549519	-0.0048828125
0.550011	0
0.550502	0
0.550994	0
0.551485	0
0.551977	0
0.552468	0
0.552960	0
0.553452	0
0.553943	0
0.554435	0
0.554926	0
0.555418	0
0.555909	0
0.556401	0
0.556892	0
0.557384	0
0.557875	0
0.558367	0
0.558858	0
0.559350	0
0.559841	0
0.560333	0
0.560824	0
0.561316	0
0.561807	0
0.562299	0
0.562790	0
0.563282	0
0.563773	0
0.564265	0
0.564756	0
0.565248	0
0.565740	0
0.566231	0
0.566723	0
0.567214	0
0.567706	0
0.568197	0
0.568689	0
0.569180	0
0.569672	0
0.570163	0
0.570655	0
0.571146	0
0.571638	0
0.572129	0.0048828125
0.572621	0
0.573112	0
0.573604	0
0.574095	0
0.574587	0
0.575078	0
0.575570	0
0.576061	0
0.576553	0
0.577044	0
0.577536	0
0.578028	0
0.578519	0
0.579011	0
0.579502	0
0.579994	0
0.580485	0
0.580977	0
0.581468	0
0.581960	0
0.582451	0
0.582943	0
0.583434	0
0.583926	0
0.584417	0
0.584909	0
0.585400	0
0.585892	0
0.586383	0
0.586875	0
0.587366	0
0.587858	0
0.588349	0
0.588841	0
0.589332	0
0.589824	0
0.590316	0
0.590807	0
0.591299	-0.0048828125
0.591790	0
0.592282	0
0.592773	0
0.593265	0
0.593756	0
0.594248	0
0.594739	0
0.595231	0
0.595722	0
0.596214	0
0.596705	0
0.597197	0
0.597688	0
0.598180	0
0.598671	0
0.599163	0
0.599654	0
0.600146	0
0.600637	0
0.601129	0
0.601620	0
0.602112	0
0.602604	0
0.603095	0
0.603587	0
0.604078	0
0.604570	0
0.605061	0
0.605553	0
0.606044	0
0.606536	0
0.607027	0
0.607519	0
0.608010	0
0.608502	0
0.608993	0
0.609485	0
0.609976	0
0.610468	0
0.610959	0
0.611451	0
0.611942	0
0.612434	0
0.612925	0
0.613417	0
0.613908	0
0.614400	0
0.614892	0
0.615383	0
0.615875	0
0.616366	0
0.616858	0
0.617349	0
0.617841	0
0.618332	0
0.618824	0
0.619315	0
0.619807	0
0.620298	0
0.620790	0
0.621281	0
0.621773	0
0.622264	0
0.622756	0
0.623247	0
0.623739	0
0.624230	0
0.624722	0
0.625213	0
0.625705	0
0.626196	0
0.626688	0
0.627180	0
0.627671	0
0.628163	0
0.628654	0
0.629146	0
0.629637	0
0.630129	0
0.630620	0
0.631112	0
0.631603	0
0.632095	0
0.632586	0
0.633078	0
0.633569	0
0.634061	-0.0048828125
0.634552	0
0.635044	0
0.635535	0
0.636027	0
0.636518	0
0.637010	0
0.637501	0
0.637993	0
0.638484	0
0.638976	0
0.639468	0
0.639959	0
0.640451	0
0.640942	0
0.641434	0
0.641925	0
0.642417	0
0.642908	0
0.643400	0
0.643891	0
0.644383	0
0.644874	0
0.645366	0
0.645857	0
0.646349	0
0.646840	0
0.647332	0
0.647823	0
0.648315	0
0.648806	0
0.649298	0
0.649789	0
0.650281	0
0.650772	0
0.651264	0
0.651756	0
0.652247	0
0.652739	0
0.653230	0
0.653722	0
0.654213	0
0.654705	0
0.655196	0
0.655688	0
0.656179	0
0.656671	0
0.657162	0
0.657654	0
0.658145	0
0.658637	0
0.659128	0
0.659620	0
0.660111	0
0.660603	0
0.661094	0
0.661586	0
0.662077	0
0.662569	0
0.663060	0
0.663552	0
0.664044	0
0.664535	0
0.665027	0
0.665518	0
0.666010	0
0.666501	0
0.666993	0
0.667484	0
0.667976	0
0.668467	0
0.668959	-0.0048828125
0.669450	0
0.669942	0
0.670433	0
0.670925	0
0.671416	0
0.671908	0
0.672399	0
0.672891	0
0.673382	0
0.673874	0
0.674365	0
0.674857	0
0.675348	0
0.675840	0
0.676332	0
0.676823	0
0.677315	0
0.677806	0
0.678298	0
0.678789	0
0.679281	0
0.679772	0
0.680264	0
0.680755	0
0.681247	0
0.681738	0
0.682230	0
0.682721	0
0.683213	0
0.683704	0
0.684196	0
0.684687	0
0.685179	0
0.685670	0
0.686162	0
0.686653	0
0.687145	0
0.687636	0
0.688128	0
0.688620	0
0.689111	0
0.689603	0
0.690094	0
0.690586	0
0.691077	0
0.691569	0
0.692060	0
0.692552	0
0.693043	0
0.693535	0
0.694026	0
0.694518	0
0.695009	0
0.695501	0
0.695992	0
0.696484	0
0.696975	0
0.697467	0
0.697958	0
0.698450	0
0.698941	0
0.699433	0
0.699924	0
0.700416	0
0.700908	0
0.701399	0
0.701891	0
0.702382	0
0.702874	0
0.703365	0
0.703857	0
0.704348	0
0.704840	0
0.705331	0
0.705823	0
0.706314	0.0048828125
0.706806	0
0.707297	0
0.707789	0
0.708280	0
0.708772	0
0.709263	0
0.709755	0
0.710246	0
0.710738	0
0.711229	0
0.711721	0
0.712212	0
0.712704	0
0.713196	0
0.713687	0
0.714179	0
0.714670	0
0.715162	0
0.715653	0
0.716145	0
0.716636	0
0.717128	0
0.717619	0
0.718111	0
0.718602	0
0.719094	0
0.719585	0
0.720077	0
0.720568	0
0.721060	0
0.721551	0
0.722043	0
0.722534	0
0.723026	0
0.723517	0
0.724009	-0.0048828125
0.724500	0
0.724992	0
0.725484	0
0.725975	0
0.726467	0
0.726958	0
0.727450	0
0.727941	0
0.728433	0
0.728924	0
0.729416	0
0.729907	0
0.730399	0
0.730890	0
0.731382	0
0.731873	0
0.732365	0
0.732856	0
0.733348	0
0.733839	0
0.734331	0
0.734822	0
0.735314	0
0.735805	0
0.736297	0
0.736788	0
0.737280	0
0.737772	0
0.738263	0
0.738755	0
0.739246	0
0.739738	0
0.740229	0
0.740721	0
0.741212	0
0.741704	0
0.742195	0
0.742687	0
0.743178	0
0.743670	0
0.744161	0
0.744653	0
0.745144	0
0.745636	0
0.746127	0
0.746619	0
0.747110	0
0.747602	0
0.748093	0
0.748585	0
0.749076	0
0.749568	0
0.750060	0
0.750551	0
0.751043	0
0.751534	0
0.752026	0
0.752517	0
0.753009	0
0.753500	0
0.753992	0
0.754483	0
0.754975	0
0.755466	0
0.755958	0
0.756449	0
0.756941	0
0.757432	0
0.757924	0
0.758415	0
0.758907	0
0.759398	0
0.759890	0
0.760381	0
0.760873	0
0.761364	0
0.761856	0
0.762348	0
0.762839	0
0.763331	0
0.763822	0
0.764314	0
0.764805	0
0.765297	0
0.765788	0
0.766280	0
0.766771	0
0.767263	0
0.767754	0
0.768246	0
0.768737	0
0.769229	0
0.769720	0
0.770212	0
0.770703	0
0.771195	0
0.771686	0
0.772178	0
0.772669	0
0.773161	0
0.773652	0
0.774144	0
0.774636	0
0.775127	0
0.775619	0
0.776110	0
0.776602	0
0.777093	0
0.777585	0
0.778076	0
0.778568	0
0.779059	0
0.779551	0
0.780042	0
0.780534	0
0.781025	0
0.781517	0
0.782008	0
0.782500	-0.0048828125
0.782991	0
0.783483	0
0.783974	0
0.784466	0
0.784957	0
0.785449	0
0.785940	0
0.786432	0
0.786924	0
0.787415	0
0.787907	0
0.788398	0
0.788890	0
0.789381	0
0.789873	0
0.790364	0
0.790856	0
0.791347	0
0.791839	0
0.792330	0
0.792822	0
0.793313	0
0.793805	0
0.794296	0
0.794788	0
0.795279	0
0.795771	0
0.796262	0
0.796754	0
0.797245	0
0.797737	0
0.798228	0
0.798720	0
0.799212	0
0.799703	0
0.800195	0
0.800686	0
0.801178	0
0.801669	0
0.802161	0
0.802652	0
0.803144	0
0.803635	0
0.804127	0
0.804618	0
0.805110	0
0.805601	0
0.806093	0
0.806584	0
0.807076	0
0.807567	0
0.808059	0
0.808550	0
0.809042	0
0.809533	0
0.810025	0
0.810516	0
0.811008	0
0.811500	0
0.811991	0
0.812483	0
0.812974	0
0.813466	0
0.813957	0
0.814449	0
0.814940	0
0.815432	0
0.815923	0
0.816415	0
0.816906	0
0.817398	0
0.817889	0
0.818381	0
0.818872	0
0.819364	0
0.819855	0
0.820347	0
0.820838	0
0.821330	0
0.821821	0
0.822313	0
0.822804	0
0.823296	0
0.823788	0
0.824279	0
0.824771	0
0.825262	0
0.825754	0
0.826245	0
0.826737	0
0.827228	0
0.827720	0
0.828211	0
0.828703	0
0.829194	0
0.829686	0
0.830177	0
0.830669	0
0.831160	0
0.831652	0
0.832143	0
0.832635	0
0.833126	0
0.833618	0
0.834109	0
0.834601	0
0.835092	0
0.835584	0
0.836076	0
0.836567	0
0.837059	0
0.837550	0
0.838042	0
0.838533	0
0.839025	0
0.839516	0
0.840008	0
0.840499	0
0.840991	0
0.841482	0
0.841974	0
0.842465	0
0.842957	0
0.843448	0
0.843940	0
0.844431	0
0.844923	0
0.845414	0
0.845906	0
0.846397	0
0.846889	0
0.847380	0
0.847872	0
0.848364	0
0.848855	0
0.849347	0
0.849838	0
0.850330	0
0.850821	0
0.851313	0
0.851804	0
0.852296	0
0.852787	0
0.853279	0
0.853770	0
0.854262	0
0.854753	0
0.855245	0
0.855736	0
0.856228	0
0.856719	0
0.857211	0
0.857702	0
0.858194	0
0.858685	0
0.859177	0
0.859668	0
0.860160	0
0.860652	0
0.861143	0
0.861635	0
0.862126	0
0.862618	0
0.863109	0
0.863601	0
0.864092	0
0.864584	0
0.865075	0
0.865567	0
0.866058	0
0.866550	0
0.867041	0
0.867533	0
0.868024	0
0.868516	0
0.869007	0
0.869499	0
0.869990	0
0.870482	0
0.870973	0
0.871465	0
0.871956	0
0.872448	0
0.872940	0
0.873431	0
0.873923	0
0.874414	0
0.874906	0
0.875397	0
0.875889	0
0.876380	0
0.876872	0
0.877363	0
0.877855	0
0.878346	0
0.878838	0
0.879329	-0.0048828125
0.879821	0
0.880312	0
0.880804	0
0.881295	0
0.881787	0
0.882278	0
0.882770	0
0.883261	0
0.883753	0
0.884244	0
0.884736	0
0.885228	0
0.885719	0
0.886211	0
0.886702	0
0.887194	0
0.887685	0
0.888177	0
0.888668	0
0.889160	0
0.889651	0
0.890143	0
0.890634	0
0.891126	0
0.891617	0
0.892109	0
0.892600	0
0.893092	0
0.893583	0
0.894075	0
0.894566	0
0.895058	0
0.895549	0
0.896041	0
0.896532	0
0.897024	0
0.897516	0
0.898007	0
0.898499	0
0.898990	0
0.899482	0
0.899973	0
0.900465	0
0.900956	0
0.901448	0
0.901939	0
0.902431	-0.0048828125
0.902922	0
0.903414	0
0.903905	0
0.904397	0
0.904888	0
0.905380	0
0.905871	0
0.906363	0
0.906854	0
0.907346	0
0.907837	0
0.908329	0
0.908820	0
0.909312	0
0.909804	0
0.910295	0
0.910787	0
0.911278	0
0.911770	0
0.912261	0
0.912753	0
0.913244	0
0.913736	0
0.914227	0
0.914719	0
0.915210	0
0.915702	0
0.916193	0
0.916685	0
0.917176	0
0.917668	0
0.918159	0
0.918651	0
0.919142	0
0.919634	0
0.920125	0
0.920617	0
0.921108	0
0.921600	0
0.922092	0
0.922583	0
0.923075	0
0.923566	0
0.924058	0
0.924549	0
0.925041	0
0.925532	0
0.926024	0
0.926515	0
0.927007	0
0.927498	0
0.927990	0
0.928481	0
0.928973	0
0.929464	0
0.929956	0
0.930447	0
0.930939	0
0.931430	0
0.931922	0
0.932413	0
0.932905	0
0.933396	0
0.933888	0
0.934380	0
0.934871	0
0.935363	0
0.935854	0
0.936346	0
0.936837	0
0.937329	0
0.937820	0
0.938312	0
0.938803	0
0.939295	0
0.939786	0
0.940278	0
0.940769	0
0.941261	0
0.941752	0
0.942244	0
0.942735	0
0.943227	0
0.943718	-0.0048828125
0.944210	0
0.944701	0
0.945193	0
0.945684	0
0.946176	0
0.946668	0
0.947159	0
0.947651	0
0.948142	0
0.948634	0
0.949125	0
0.949617	0
0.950108	0
0.950600	0
0.951091	0
0.951583	0
0.952074	0
0.952566	0
0.953057	0
0.953549	0
0.954040	0
0.954532	0
0.955023	0
0.955515	0
0.956006	0
0.956498	0
0.956989	0
0.957481	0
0.957972	0
0.958464	0
0.958956	0
0.959447	0
0.959939	0
0.960430	0
0.960922	0
0.961413	0
0.961905	0
0.962396	0
0.962888	0
0.963379	0
0.963871	0
0.964362	0
0.964854	0
0.965345	0
0.965837	0
0.966328	0
0.966820	0
0.967311	0
0.967803	0
0.968294	0
0.968786	0
0.969277	0
0.969769	0
0.970260	0.0048828125
0.970752	0
0.971244	0
0.971735	0
0.972227	0
0.972718	0
0.973210	0
0.973701	0
0.974193	0
0.974684	0
0.975176	0
0.975667	0
0.976159	0
0.976650	0
0.977142	0
0.977633	0
0.978125	0
0.978616	0
0.979108	0
0.979599	0
0.980091	0
0.980582	0
0.981074	0
0.981565	0
0.982057	0
0.982548	0
[truncated: 118,000 more rows]
