# Supplementary material for: Electro-optical mechanically flexible coaxial microprobes for minimally invasive interfacing with intrinsic neural circuits
Source: Nat Commun. 2022 Jun 7;13:3286. doi: 10.1038/s41467-022-30275-x (PMC9174211; doi:10.1038/s41467-022-30275-x)
Supplement: Supplementary file 5 — Source Data [file 41467_2022_30275_MOESM5_ESM.zip › Source Data/Source Data_Fig 1f, Fig 5.xlsx]

## Sheet: Fig1f
	Frequency(Hz)	Average impedance before PEDOT (Mohm)	Standard deviation	Frequency	Average impedance after PEDOT (Mohm)	Standard deviation
	1000000	0.0147847	0.00120879	1000000	0.0064079	0.000504213
	926119	0.0161921	0.00117845	794328	0.00929949	0.0001921
	857696	0.0167832	0.00131661	630957	0.0114348	0.000512385
	794328	0.017135	0.00120931	501187	0.0148963	0.00057466
	735642	0.0181709	0.000912144	398107	0.0182896	0.000387266
	681292	0.0186517	0.00115566	316228	0.0224666	0.000961609
	630957	0.0193361	0.00126135	251189	0.0293579	0.000442273
	584341	0.0194625	0.000923824	199526	0.0377739	0.00124666
	541170	0.0207419	0.00142135	158489	0.0508295	0.000871844
	501187	0.0209722	0.0015511	125893	0.0668612	0.00223801
	464159	0.0221747	0.00163206	100000	0.0918868	0.00276379
	429866	0.0225535	0.00154959	79432.8	0.133121	0.00732898
	398107	0.0250465	0.00111128	63095.7	0.165826	0.0143669
	368694	0.0252493	0.00190502	50118.7	0.196922	0.0339719
	341455	0.0268799	0.0016915	39810.7	0.222751	0.0525972
	316228	0.0288444	0.00247366	31622.8	0.213232	0.0266864
	292864	0.0314325	0.00114685	25118.9	0.240389	0.0380764
	271227	0.0331452	0.00117304	19952.6	0.254393	0.0422133
	251189	0.035081	0.0010481	15848.9	0.268412	0.0435054
	232630	0.037597	0.00115159	12589.3	0.285824	0.0426726
	215443	0.0402033	0.00174955	10000	0.313052	0.054142
	199526	0.0433435	0.00165779	7943.28	0.343235	0.0628851
	184785	0.0466551	0.00162396	6309.57	0.379675	0.072366
	171133	0.0507344	0.00148651	5011.87	0.412195	0.0723991
	158489	0.055845	0.00229128	3981.07	0.462297	0.0875209
	146780	0.0611437	0.00195154	3162.28	0.499177	0.11191
	135936	0.0676558	0.00240557	2511.89	0.553493	0.107157
	125893	0.0753052	0.00370366	1995.26	0.609931	0.12116
	116591	0.0822888	0.00412826	1584.89	0.683227	0.14102
	107978	0.0918038	0.00385706	1258.93	0.763397	0.161524
	100000	0.103492	0.00514846	1000	0.844546	0.179812
	92611.9	0.116308	0.00850807	794.328	0.941845	0.202492
	85769.6	0.133396	0.00754412	630.957	1.05577	0.231562
	79432.8	0.151352	0.0114091	501.187	1.1744	0.26145
	73564.2	0.165748	0.0121923	398.107	1.31119	0.29994
	68129.2	0.193364	0.0113845	316.228	1.47434	0.360185
	63095.7	0.220976	0.0230296	251.189	1.63567	0.409523
	58434.1	0.252904	0.0183397	199.526	1.84834	0.487667
	54117	0.296405	0.0308844	158.489	2.09559	0.603553
	50118.7	0.351134	0.0587362	125.893	2.34308	0.701497
	46415.9	0.388988	0.0518441	100	2.66333	0.845818
	42986.6	0.427745	0.104287	79.4328	2.99824	0.978188
	39810.7	0.518096	0.0999702	63.0957	3.40961	1.31984
	36869.4	0.52592	0.0678112	50.1187	3.85552	1.39443
	34145.5	0.743471	0.275816	39.8107	4.32127	1.49509
	31622.8	0.717909	0.235851	31.6228	4.85468	1.68674
	29286.4	0.862849	0.168645	25.1189	5.50688	1.91829
	27122.7	0.99084	0.239633	19.9526	6.15914	2.05489
	25118.9	1.11197	0.323653	15.8489	6.83525	2.17562
	23263.1	1.2246	0.34922	12.5893	7.70267	2.44932
	21544.3	1.40229	0.454895	10	8.46746	2.52865
	19952.6	1.59262	0.585168
	18478.5	1.77283	0.667552
	17113.3	1.93473	0.790559
	15848.9	2.22908	1.10915
	14678	2.2004	1.02751
	13593.6	2.2049	0.956064
	12589.3	1.93354	0.688221
	11659.1	2.58669	1.1382
	10797.8	2.74094	1.32975
	10000	2.63881	1.14028
	9261.19	2.92978	1.40834
	8576.96	2.73774	1.27256
	7943.28	3.2472	1.62586
	7356.42	2.94301	1.2541
	6812.92	2.98882	1.19083
	6309.57	2.95371	1.24596
	5843.41	3.24577	1.31239
	5411.7	3.37176	1.62268
	5011.87	3.30299	1.51684
	4641.59	3.29005	1.24887
	4298.66	3.7	2.12378
	3981.07	4.03168	1.97254
	3686.95	3.53429	1.03352
	3414.55	3.57285	1.15925
	3162.28	4.15088	1.56239
	2928.64	4.15448	1.4374
	2712.27	4.31973	1.45333
	2511.89	4.40127	1.52952
	2326.31	4.57483	1.4778
	2154.43	4.83667	1.59471
	1995.26	4.8867	1.59597
	1847.85	5.05605	1.56859
	1711.33	5.196	1.56178
	1584.89	5.40629	1.58937
	1467.8	5.62568	1.62202
	1359.36	5.86175	1.60574
	1258.93	6.08658	1.74267
	1165.91	6.32027	1.75793
	1079.78	6.598	1.73978
	1000	6.72659	1.65759
	926.119	6.93598	1.66804
	857.696	7.09343	1.57319
	794.328	7.41918	1.73429
	735.642	7.67754	1.5193
	681.292	8.18314	1.89231
	630.957	8.14339	1.62253
	584.341	8.38993	1.58967
	541.17	9.08786	1.65787
	501.187	9.37428	1.61588
	464.159	9.6928	1.66669
	429.866	10.1212	1.4416
	398.107	10.2485	1.23721
	368.695	10.9478	1.9804
	341.455	11.3959	1.50453
	316.228	11.9621	1.22298
	292.864	12.7339	1.70332
	271.227	13.2313	1.23867
	251.189	13.8561	1.31442
	232.631	14.2869	1.45751
	215.443	14.6539	1.18264
	199.526	15.4134	3.15593
	184.785	16.913	7.3527
	171.133	17.9961	4.65427
	158.489	17.3049	2.42529
	146.78	20.7733	9.64596
	135.936	19.8883	2.76774
	125.893	20.0116	4.54779
	116.591	21.1183	3.90297
	107.978	21.7826	3.4235
	100	24.5453	4.3514
	92.6119	24.7701	4.36848
	85.7696	30.6386	13.1682
	79.4328	27.8429	6.27862
	68.1292	26.6461	13.3689
	63.0957	27.7512	14.0729
	58.4341	31.7979	27.4707
	46.4159	38.6383	13.6702
	39.8107	44.1183	14.2963
	36.8694	52.8022	44.4774
	34.1455	48.0806	20.1345
	31.6228	51.3865	18.9315
	29.2864	57.187	21.3592
	27.1227	56.511	18.4989
	25.1189	48.1974	14.4009
	23.2631	63.7117	24.6276
	21.5443	76.4385	37.7474
	19.9526	74.7789	28.674
	17.1133	102.931	42.4318
	15.8489	103.807	57.9436
	14.678	96.7512	37.5562
	13.5936	121.714	87.5459
	12.5893	116.454	44.5565
	11.6591	115.17	51.2947
	10	126.118	51.0821

## Sheet: Fig 5
	6dpi (Figure 5e)								NeuN
	Region Analyzed																	Mean
	ShamEO-Flex	285	285	278	281	290	277	291	283	275	289	292	297	299	287	284	280	285.812
	EO-FlexProbe	280	279	285	290	285	283	275	277	281	275	279	287	280	278	279	286	281.188
	Sham Control Probe	279	275	283	277	281	272	286	268	280	283	285	288	277	281	285	284	280.25
	Control Probe	198	205	195	189	201	204	197	196	199	184	207	193	190	191	195	210	197.125
	1 month (Figure 5l)
	Region Analyzed																	Mean
	ShamEO-Flex	285	277	282	281	281	277	291	283	275	289	292	297	299	287	284	280	285
	EO-FlexProbe	280	279	285	290	285	283	275	273	281	275	279	287	280	278	270	286	280.375
	Sham Control Probe	279	275	283	270	281	272	286	272	280	283	285	288	273	281	285	281	279.625
	Control Probe	198	185	188	189	175	177	171	165	180	184	170	171	173	191	195	180	180.75
									GFAP
	6dpi (Figure 5f)
	Region Analyzed																	Mean
	ShamEO-Flex	1	1.02	1.2	1.03	1.02	1.07	1.1	1.08	1.12	1.05	1.01	1.09	1.05	1.12	1.11	1.07	1.07125
	EO-FlexProbe	1.2	1.1	1.12	1.25	1.19	1.15	1.09	1.12	1.18	1.14	1.22	1.15	1.17	1.2	1.17	1.19	1.165
	Sham Control Probe	1.12	1.15	1.12	0.15	1.08	1.06	1.1	1.12	1.1	1.09	1.05	1.09	1.09	1.11	1.09	1.12	1.04
	Control Probe	2.88	2.86	2.79	2.89	2.9	2.81	2.6	2.85	2.83	2.75	2.82	2.77	2.8	2.81	2.72	2.75	2.80188
	1 month (Figure 5m)
	Region Analyzed																	Mean
	ShamEO-Flex	1	1.16	1.2	1.03	1.02	1.07	1.1	1.08	1.12	1.05	1.02	1.09	1.05	1.12	1.11	1.07	1.08063
	EO-FlexProbe	1.2	1.07	1.12	1.25	1.19	1.15	1.09	1.12	1.18	1.14	1.22	1.15	1.17	1.18	1.17	1.19	1.16188
	Sham Control Probe	1.12	1.15	1.07	0.15	1.08	1.13	1.1	1.14	1.1	1.09	1.07	1.05	1.1	1.11	1.09	1.13	1.046
	Control Probe	2.88	2.86	2.89	2.97	2.9	2.93	2.96	2.85	3	2.98	2.96	2.9	3	2.95	2.98	2.96	2.93563
									Cx3CR1
	6dpi (Figure 5g)
	Region Analyzed																	Mean
	ShamEO-Flex	31	30	28	31	32	27	28	29	35	32	29	30	33	26	32	35	30.5
	EO-FlexProbe	35	33	35	34	31	32	28	30	34	29	32	37	29	31	28	32	31.875
	Sham Control Probe	35	31	38	33	32	30	36	35	34	35	29	33	32	31	36	37	33.5625
	Control Probe	75	72	59	72	76	77	65	75	62	71	71	69	75	72	63	62	69.75
	1 month (Figure 5n)
	Region Analyzed																	Mean
	ShamEO-Flex	31	30	28	29	30	27	28	29	30	32	29	30	31	30	32	31	29.8125
	EO-FlexProbe	35	33	35	36	38	32	36	39	34	37	32	37	38	33	36	35	35.375
	Sham Control Probe	35	39	38	34	32	30	38	35	34	37	31	33	32	30	36	37	34.4375
	Control Probe	75	72	81	80	79	85	91	75	85	82	71	80	75	72	90	89	80.125
